# Supplementary material for: Selection of reference genes for RT‐qPCR normalization in blueberry (Vaccinium corymbosum × angustifolium) under various abiotic stresses
Source: FEBS Open Bio. 2020 Jun 23;10(8):1418–35. doi: 10.1002/2211-5463.12903 (PMC7396441; doi:10.1002/2211-5463.12903)
Supplement: Supplementary file 12 — Data S2. The Ct values of 14 candidate genes in different tissues of blueberry. [file FEB4-10-1418-s012.xls]

## Sheet: Sheet1
The Ct values of 14 candidate genes in different tissues of blueberry.
Well	Sample Name	Target Name	Cт
A1	ROOT	actin	25.8915
A2	ROOT	actin	25.9772
A3	ROOT	actin	26.0671
B1	STEM	actin	25.4297
B2	STEM	actin	25.7486
B3	STEM	actin	25.3489
C1	LEAF	actin	25.0113
C2	LEAF	actin	25.0018
C3	LEAF	actin	24.9919
D1	FLOWER	actin	22.1997
D2	FLOWER	actin	22.027
D3	FLOWER	actin	21.9935
E1	BLUE FRUIT	actin	24.1783
E2	BLUE FRUIT	actin	24.9307
E3	BLUE FRUIT	actin	24.2076
F1	SEED	actin	28.3546
F2	SEED	actin	28.0786
F3	SEED	actin	28.096
G1	FLOWER BUD	actin	25.1972
G2	FLOWER BUD	actin	24.9854
G3	FLOWER BUD	actin	25.0317
H1	LEAF BUD	actin	23.2814
H2	LEAF BUD	actin	23.2867
H3	LEAF BUD	actin	23.3632
A10	GREEN FRUIT	actin	23.3919
A11	GREEN FRUIT	actin	23.5692
A12	GREEN FRUIT	actin	23.5246
B10	PINK FRUIT	actin	24.1826
B11	PINK FRUIT	actin	24.1108
B12	PINK FRUIT	actin	23.9221
A4	ROOT	CYP	30.1336
A5	ROOT	CYP	30.3772
A6	ROOT	CYP	29.9374
B4	STEM	CYP	28.9546
B5	STEM	CYP	28.8786
B6	STEM	CYP	28.7308
C4	LEAF	CYP	26.9718
C5	LEAF	CYP	27.2503
C6	LEAF	CYP	26.8468
D4	FLOWER	CYP	25.7322
D5	FLOWER	CYP	25.9707
D6	FLOWER	CYP	25.3981
E4	BLUE FRUIT	CYP	29.578
E5	BLUE FRUIT	CYP	29.1506
E6	BLUE FRUIT	CYP	28.669
F4	SEED	CYP	28.815
F5	SEED	CYP	29.061
F6	SEED	CYP	28.0124
G4	FLOWER BUD	CYP	29.3754
G5	FLOWER BUD	CYP	29.4276
G6	FLOWER BUD	CYP	28.9622
H4	LEAF BUD	CYP	24.6165
H5	LEAF BUD	CYP	24.6128
H6	LEAF BUD	CYP	24.2304
C10	GREEN FRUIT	CYP	28.825
C11	GREEN FRUIT	CYP	28.7476
C12	GREEN FRUIT	CYP	28.6882
D10	PINK FRUIT	CYP	28.9461
D11	PINK FRUIT	CYP	28.8159
D12	PINK FRUIT	CYP	29.212
A7	ROOT	EF1α	21.9614
A8	ROOT	EF1α	21.8387
A9	ROOT	EF1α	21.9443
B7	STEM	EF1α	22.1846
B8	STEM	EF1α	22.1319
B9	STEM	EF1α	21.937
C7	LEAF	EF1α	21.6197
C8	LEAF	EF1α	21.4012
C9	LEAF	EF1α	21.446
D7	FLOWER	EF1α	20.7226
D8	FLOWER	EF1α	20.6374
D9	FLOWER	EF1α	20.5309
E7	BLUE FRUIT	EF1α	21.2905
E8	BLUE FRUIT	EF1α	21.1513
E9	BLUE FRUIT	EF1α	21.9233
F7	SEED	EF1α	22.5829
F8	SEED	EF1α	22.5807
F9	SEED	EF1α	22.4703
G7	FLOWER BUD	EF1α	22.289
G8	FLOWER BUD	EF1α	22.2862
G9	FLOWER BUD	EF1α	22.2944
H7	LEAF BUD	EF1α	19.9214
H8	LEAF BUD	EF1α	19.8867
H9	LEAF BUD	EF1α	19.8395
E10	GREEN FRUIT	EF1α	19.893
E11	GREEN FRUIT	EF1α	20.1798
G11	GREEN FRUIT	EF1α	20.488
F10	PINK FRUIT	EF1α	21.25
F11	PINK FRUIT	EF1α	21.2756
F12	PINK FRUIT	EF1α	21.237
A1	ROOT	EIF	23.2925
A2	ROOT	EIF	23.8636
A3	ROOT	EIF	22.8685
B1	STEM	EIF	23.0549
B2	STEM	EIF	21.8452
B3	STEM	EIF	22.4526
C1	LEAF	EIF	22.3904
C2	LEAF	EIF	22.9527
C3	LEAF	EIF	23.1409
D1	FLOWER	EIF	22.4413
D2	FLOWER	EIF	21.9108
D3	FLOWER	EIF	21.5289
E1	BLUE FRUIT	EIF	21.5883
E2	BLUE FRUIT	EIF	21.9106
E3	BLUE FRUIT	EIF	21.8069
F1	SEED	EIF	22.9143
F2	SEED	EIF	22.8429
F3	SEED	EIF	22.8992
G1	FLOWER BUD	EIF	23.3767
G2	FLOWER BUD	EIF	23.2633
G3	FLOWER BUD	EIF	23.0031
H1	LEAF BUD	EIF	21.6059
H2	LEAF BUD	EIF	21.1569
H3	LEAF BUD	EIF	21.552
A10	GREEN FRUIT	EIF	21.2848
A11	GREEN FRUIT	EIF	21.1539
A12	GREEN FRUIT	EIF	20.2052
B10	PINK FTUIT	EIF	21.2449
B11	PINK FTUIT	EIF	21.8774
B12	PINK FTUIT	EIF	21.7753
A4	ROOT	Fbox	31.2819
A5	ROOT	Fbox	31.0526
A6	ROOT	Fbox	31.4781
B4	STEM	Fbox	31.8316
B5	STEM	Fbox	31.9405
B6	STEM	Fbox	31.7661
C4	LEAF	Fbox	32.3234
C5	LEAF	Fbox	32.2559
C6	LEAF	Fbox	32.1655
D4	FLOWER	Fbox	30.0257
D5	FLOWER	Fbox	30.7681
D6	FLOWER	Fbox	30.7389
E4	BLUE FRUIT	Fbox	29.3053
E5	BLUE FRUIT	Fbox	29.7628
E6	BLUE FRUIT	Fbox	28.9651
F4	SEED	Fbox	30.2571
F5	SEED	Fbox	30.537
F6	SEED	Fbox	30.4957
G4	FLOWER BUD	Fbox	31.9978
G5	FLOWER BUD	Fbox	32.1311
G6	FLOWER BUD	Fbox	32.5022
H4	LEAF BUD	Fbox	31.6047
H5	LEAF BUD	Fbox	31.9522
H6	LEAF BUD	Fbox	31.9667
C10	GREEN FRUIT	Fbox	29.6555
C11	GREEN FRUIT	Fbox	29.3107
C12	GREEN FRUIT	Fbox	29.8607
D10	PINK FTUIT	Fbox	30.3567
D11	PINK FTUIT	Fbox	31.0644
D12	PINK FTUIT	Fbox	30.869
A5	ROOT	FLD	28.644
A6	ROOT	FLD	28.7425
A7	ROOT	FLD	28.4593
B5	STEM	FLD	28.4555
B6	STEM	FLD	28.8702
B7	STEM	FLD	28.3396
C5	LEAF	FLD	29.9366
C6	LEAF	FLD	30.0778
C7	LEAF	FLD	30.0485
D5	FLOWER	FLD	28.2296
D6	FLOWER	FLD	28.1569
D7	FLOWER	FLD	28.2545
E5	BLUE FRUIT	FLD	27.9676
E6	BLUE FRUIT	FLD	27.9812
E7	BLUE FRUIT	FLD	27.9544
F5	SEED	FLD	27.5582
F6	SEED	FLD	27.5715
F7	SEED	FLD	27.4237
G5	FLOWER BUD	FLD	30.9532
G6	FLOWER BUD	FLD	30.7013
G7	FLOWER BUD	FLD	30.922
H5	LEAF BUD	FLD	29.6319
H6	LEAF BUD	FLD	29.9247
H7	LEAF BUD	FLD	29.4505
A8	GREEN FRUIT	FLD	27.9973
B8	GREEN FRUIT	FLD	27.9675
C8	GREEN FRUIT	FLD	27.9887
D8	PINK FRUIT	FLD	29.4561
E8	PINK FRUIT	FLD	29.6007
F8	PINK FRUIT	FLD	29.4892
A7	ROOT	GAPDH	24.3554
A8	ROOT	GAPDH	24.2933
A9	ROOT	GAPDH	24.3106
B7	STEM	GAPDH	23.9714
B8	STEM	GAPDH	23.9595
B9	STEM	GAPDH	23.9087
C7	LEAF	GAPDH	24.8617
C8	LEAF	GAPDH	24.8642
C9	LEAF	GAPDH	24.9822
D7	FLOWER	GAPDH	23.2863
D8	FLOWER	GAPDH	23.2918
D9	FLOWER	GAPDH	23.1362
E7	BLUE FRUIT	GAPDH	22.5431
E8	BLUE FRUIT	GAPDH	22.4624
E9	BLUE FRUIT	GAPDH	22.4368
F7	SEED	GAPDH	24.9475
F8	SEED	GAPDH	24.9523
F9	SEED	GAPDH	24.9815
G7	FLOWER BUD	GAPDH	24.096
G8	FLOWER BUD	GAPDH	24.0909
G9	FLOWER BUD	GAPDH	24.0556
H7	LEAF BUD	GAPDH	23.4038
H8	LEAF BUD	GAPDH	23.6062
H9	LEAF BUD	GAPDH	23.2441
E10	GREEN FRUIT	GAPDH	22.4918
E11	GREEN FRUIT	GAPDH	22.4964
E12	GREEN FRUIT	GAPDH	22.4535
F10	PINK FTUIT	GAPDH	22.9104
F11	PINK FTUIT	GAPDH	22.8469
F12	PINK FTUIT	GAPDH	22.9351
A1	ROOT	HIS	22.9804
A2	ROOT	HIS	22.9321
A3	ROOT	HIS	22.9025
B1	STEM	HIS	22.9762
B2	STEM	HIS	22.7136
B3	STEM	HIS	22.6001
C1	LEAF	HIS	23.2136
C2	LEAF	HIS	23.3096
C3	LEAF	HIS	23.2694
D1	FLOWER	HIS	22.1991
D2	FLOWER	HIS	22.1327
D3	FLOWER	HIS	22.0868
E1	BLUE FRUIT	HIS	23.2648
E2	BLUE FRUIT	HIS	23.5606
E3	BLUE FRUIT	HIS	23.1971
F1	SEED	HIS	22.3956
F2	SEED	HIS	22.5963
F3	SEED	HIS	22.3161
G1	FLOWER BUD	HIS	23.7802
G2	FLOWER BUD	HIS	23.7407
G3	FLOWER BUD	HIS	23.6809
H1	LEAF BUD	HIS	21.8035
H2	LEAF BUD	HIS	21.7618
H3	LEAF BUD	HIS	21.834
A10	GREEN FRUIT	HIS	22.6862
A11	GREEN FRUIT	HIS	22.7337
A12	GREEN FRUIT	HIS	22.7682
B10	PINK FRUIT	HIS	22.9596
B11	PINK FRUIT	HIS	22.9793
B12	PINK FRUIT	HIS	22.97
A4	ROOT	PP2A	26.4764
A5	ROOT	PP2A	26.7297
A6	ROOT	PP2A	26.9077
B4	STEM	PP2A	26.2806
B5	STEM	PP2A	26.1795
B6	STEM	PP2A	25.7894
C4	LEAF	PP2A	27.8133
C5	LEAF	PP2A	27.6258
C6	LEAF	PP2A	27.5295
D4	FLOWER	PP2A	26.8065
D5	FLOWER	PP2A	26.1436
D6	FLOWER	PP2A	26.6117
E4	BLUE FRUIT	PP2A	24.7832
E5	BLUE FRUIT	PP2A	25.0895
E6	BLUE FRUIT	PP2A	24.6406
F4	SEED	PP2A	26.7705
F5	SEED	PP2A	26.5347
F6	SEED	PP2A	26.3987
G4	FLOWER BUD	PP2A	27.0675
G5	FLOWER BUD	PP2A	27.1532
G6	FLOWER BUD	PP2A	27.0463
H4	LEAF BUD	PP2A	27.3051
H5	LEAF BUD	PP2A	26.9678
H6	LEAF BUD	PP2A	26.9332
C10	GREEN FRUIT	PP2A	24.5303
C11	GREEN FRUIT	PP2A	24.3992
C12	GREEN FRUIT	PP2A	25.0672
D10	PINK FRUIT	PP2A	25.9818
D11	PINK FRUIT	PP2A	26.1179
D12	PINK FRUIT	PP2A	26.194
A7	ROOT	RP	26.0823
A8	ROOT	RP	26.0953
A9	ROOT	RP	25.9857
B7	STEM	RP	24.1517
B8	STEM	RP	24.1192
B9	STEM	RP	24.1791
C7	LEAF	RP	24.3158
C8	LEAF	RP	24.253
C9	LEAF	RP	24.5308
D7	FLOWER	RP	24.2289
D8	FLOWER	RP	24.2805
D9	FLOWER	RP	24.3305
E7	BLUE FRUIT	RP	24.2073
E8	BLUE FRUIT	RP	24.2099
E9	BLUE FRUIT	RP	24.1763
F7	SEED	RP	25.0786
F8	SEED	RP	25.128
F9	SEED	RP	25.0717
G7	FLOWER BUD	RP	25.4597
G8	FLOWER BUD	RP	25.4202
G9	FLOWER BUD	RP	25.3579
H7	LEAF BUD	RP	23.1409
H8	LEAF BUD	RP	23.1726
H9	LEAF BUD	RP	23.1272
E10	GREEN FRUIT	RP	23.5781
E11	GREEN FRUIT	RP	23.5778
E12	GREEN FRUIT	RP	23.6446
F10	PINK FRUIT	RP	24.7941
F11	PINK FRUIT	RP	24.852
F12	PINK FRUIT	RP	24.9316
A1	ROOT	SAND	26.3541
A2	ROOT	SAND	26.4102
A3	ROOT	SAND	26.0735
B1	STEM	SAND	26.5912
B2	STEM	SAND	26.7138
B3	STEM	SAND	26.0084
C1	LEAF	SAND	26.7589
C2	LEAF	SAND	27.0815
C3	LEAF	SAND	26.9514
D1	FLOWER	SAND	25.8064
D2	FLOWER	SAND	25.3228
D3	FLOWER	SAND	25.713
E1	BLUE FRUIT	SAND	26.0052
E2	BLUE FRUIT	SAND	26.8173
E3	BLUE FRUIT	SAND	25.6868
F1	SEED	SAND	26.3288
F2	SEED	SAND	26.3249
F3	SEED	SAND	26.3261
G1	FLOWER BUD	SAND	27.9327
G2	FLOWER BUD	SAND	27.5453
G3	FLOWER BUD	SAND	27.585
H1	LEAF BUD	SAND	26.579
H2	LEAF BUD	SAND	26.2868
H3	LEAF BUD	SAND	26.5304
A10	GREEN FRUIT	SAND	25.734
A11	GREEN FRUIT	SAND	26.0278
A12	GREEN FRUIT	SAND	25.9576
B10	PINK FRUIT	SAND	26.7396
B11	PINK FRUIT	SAND	26.8144
B12	PINK FRUIT	SAND	26.7504
A4	ROOT	TBP	27.7186
A5	ROOT	TBP	27.9378
A6	ROOT	TBP	27.483
B4	STEM	TBP	27.1814
B5	STEM	TBP	26.8099
B6	STEM	TBP	27.6415
C4	LEAF	TBP	28.7439
C5	LEAF	TBP	28.1391
C6	LEAF	TBP	29.0709
D4	FLOWER	TBP	26.9511
D5	FLOWER	TBP	26.1832
D6	FLOWER	TBP	26.3879
E4	BLUE FRUIT	TBP	25.6423
E5	BLUE FRUIT	TBP	25.2681
E6	BLUE FRUIT	TBP	25.5687
F4	SEED	TBP	27.7558
F5	SEED	TBP	27.8289
F6	SEED	TBP	27.6524
G4	FLOWER BUD	TBP	28.4614
G5	FLOWER BUD	TBP	28.7447
G6	FLOWER BUD	TBP	28.3392
H4	LEAF BUD	TBP	28.4016
H5	LEAF BUD	TBP	27.9811
H6	LEAF BUD	TBP	28.2641
C10	GREEN FRUIT	TBP	25.6835
C11	GREEN FRUIT	TBP	25.8868
C12	GREEN FRUIT	TBP	25.5888
D10	PINK FRUIT	TBP	27.2289
D11	PINK FRUIT	TBP	27.743
D12	PINK FRUIT	TBP	27.7683
A7	ROOT	TUB	27.2041
A8	ROOT	TUB	27.4426
A9	ROOT	TUB	27.0201
B7	STEM	TUB	25.8687
B8	STEM	TUB	25.6879
B9	STEM	TUB	26.281
C7	LEAF	TUB	26.7632
C8	LEAF	TUB	27.2707
C9	LEAF	TUB	27.5634
D7	FLOWER	TUB	25.9274
D8	FLOWER	TUB	25.9548
D9	FLOWER	TUB	25.9385
E7	BLUE FRUIT	TUB	26.6682
E8	BLUE FRUIT	TUB	26.1417
E9	BLUE FRUIT	TUB	26.5285
F7	SEED	TUB	27.9348
F8	SEED	TUB	27.5391
F9	SEED	TUB	27.3184
G7	FLOWER BUD	TUB	28.6151
G8	FLOWER BUD	TUB	28.508
G9	FLOWER BUD	TUB	28.3664
H7	LEAF BUD	TUB	26.5956
H8	LEAF BUD	TUB	26.8854
H9	LEAF BUD	TUB	26.3483
E10	GREEN FRUIT	TUB	26.6221
E11	GREEN FRUIT	TUB	26.5311
E12	GREEN FRUIT	TUB	26.8943
F10	PINK FRUIT	TUB	27.7438
F11	PINK FRUIT	TUB	27.9999
F12	PINK FRUIT	TUB	27.9031
A1	ROOT	UBCE	23.9505
A2	ROOT	UBCE	23.6038
A3	ROOT	UBCE	23.7944
B1	STEM	UBCE	22.9817
B2	STEM	UBCE	23.061
B3	STEM	UBCE	22.9392
C1	LEAF	UBCE	24.3873
C2	LEAF	UBCE	24.7726
C3	LEAF	UBCE	24.5987
D1	FLOWER	UBCE	23.0867
D2	FLOWER	UBCE	23.7625
D3	FLOWER	UBCE	23.3861
E1	BLUE FRUIT	UBCE	23.9529
E2	BLUE FRUIT	UBCE	24.4911
E3	BLUE FRUIT	UBCE	23.9166
F1	SEED	UBCE	24.4794
F2	SEED	UBCE	24.6145
F3	SEED	UBCE	24.9784
G1	FLOWER BUD	UBCE	24.946
G2	FLOWER BUD	UBCE	24.3834
G3	FLOWER BUD	UBCE	24.4472
H1	LEAF BUD	UBCE	24.2805
H2	LEAF BUD	UBCE	24.5898
H3	LEAF BUD	UBCE	24.1501
A4	GREEN FRUIT	UBCE	23.2782
B4	GREEN FRUIT	UBCE	22.9961
C4	GREEN FRUIT	UBCE	23.004
D4	PINK FRUIT	UBCE	23.5513
E4	PINK FRUIT	UBCE	23.9729
F4	PINK FRUIT	UBCE	24.5794
