# Supplementary material for: Selection of reference genes for RT‐qPCR normalization in blueberry (Vaccinium corymbosum × angustifolium) under various abiotic stresses
Source: FEBS Open Bio. 2020 Jun 23;10(8):1418–35. doi: 10.1002/2211-5463.12903 (PMC7396441; doi:10.1002/2211-5463.12903)
Supplement: Supplementary file 13 — Data S3. The Ct values of 14 candidate genes in leafs and roots of blueberry under different abiotic stresses. [file FEB4-10-1418-s013.xls]

## Sheet: Sheet1
The Ct values of 14 candidate genes in leaf/root of blueberry under different abiotic stresses.
Treatment	Leaf				Treatment	Root
NaCl	Well	Sample Name	Target Name	Cт	NaCl	Well	Sample Name	Target Name	Cт
	A1	2h LEAF NaCl(110mM) 5xcDNA	actin	25.4484		A1	2h ROOT NaCl(110mM) 5xcDNA	actin	27.1343
	A2	2h LEAF NaCl(110mM) 5xcDNA	actin	25.4621		A2	2h ROOT NaCl(110mM) 5xcDNA	actin	27.1475
	A3	2h LEAF NaCl(110mM) 5xcDNA	actin	25.4435		A3	2h ROOT NaCl(110mM) 5xcDNA	actin	26.9266
	B1	6h LEAF NaCl(110mM) 5*cDNA	actin	24.9367		B1	6h ROOT NaCl(110mM) 5xcDNA	actin	26.5244
	B2	6h LEAF NaCl(110mM) 5*cDNA	actin	24.9749		B2	6h ROOT NaCl(110mM) 5xcDNA	actin	26.6185
	B3	6h LEAF NaCl(110mM) 5*cDNA	actin	24.9473		B3	6h ROOT NaCl(110mM) 5xcDNA	actin	26.4676
	C1	12h LEAF NaCl(110mM) 5xcDNA	actin	26.2598		C1	12h ROOT NaCl(110mM) 5xcDNA	actin	28.2788
	C2	12h LEAF NaCl(110mM) 5xcDNA	actin	26.1413		C2	12h ROOT NaCl(110mM) 5xcDNA	actin	28.3783
	C3	12h LEAF NaCl(110mM) 5xcDNA	actin	26.0803		C3	12h ROOT NaCl(110mM) 5xcDNA	actin	28.4365
	D1	24h LEAF NaCl(110mM) 5xcDNA	actin	25.9348		D1	24h ROOT NaCl(110mM) 5xcDNA	actin	28.4288
	D2	24h LEAF NaCl(110mM) 5xcDNA	actin	25.1346		D2	24h ROOT NaCl(110mM) 5xcDNA	actin	28.4712
	D3	24h LEAF NaCl(110mM) 5xcDNA	actin	25.1851		D3	24h ROOT NaCl(110mM) 5xcDNA	actin	29.3352
	E1	2h LEAF NaCl(110mM) 5xcDNA	CYP	28.8569		E1	2h ROOT NaCl(110mM) 5xcDNA	CYP	32.153
	E2	2h LEAF NaCl(110mM) 5xcDNA	CYP	28.9309		E2	2h ROOT NaCl(110mM) 5xcDNA	CYP	32.6515
	E3	2h LEAF NaCl(110mM) 5xcDNA	CYP	28.4639		E3	2h ROOT NaCl(110mM) 5xcDNA	CYP	32.1493
	F1	6h LEAF NaCl(110mM) 5*cDNA	CYP	28.8959		F1	6h ROOT NaCl(110mM) 5xcDNA	CYP	31.8471
	F2	6h LEAF NaCl(110mM) 5*cDNA	CYP	28.9116		F2	6h ROOT NaCl(110mM) 5xcDNA	CYP	32.1462
	F3	6h LEAF NaCl(110mM) 5*cDNA	CYP	28.9307		F3	6h ROOT NaCl(110mM) 5xcDNA	CYP	31.9621
	G1	12h LEAF NaCl(110mM) 5xcDNA	CYP	31.8972		G1	12h ROOT NaCl(110mM) 5xcDNA	CYP	33.3611
	G2	12h LEAF NaCl(110mM) 5xcDNA	CYP	32.1659		G2	12h ROOT NaCl(110mM) 5xcDNA	CYP	33.5654
	G3	12h LEAF NaCl(110mM) 5xcDNA	CYP	31.6356		G3	12h ROOT NaCl(110mM) 5xcDNA	CYP	33.3201
	H1	24h LEAF NaCl(110mM) 5xcDNA	CYP	29.495		H1	24h ROOT NaCl(110mM) 5xcDNA	CYP	34.9189
	H2	24h LEAF NaCl(110mM) 5xcDNA	CYP	29.6596		H2	24h ROOT NaCl(110mM) 5xcDNA	CYP	35.9363
	H3	24h LEAF NaCl(110mM) 5xcDNA	CYP	29.6776		H3	24h ROOT NaCl(110mM) 5xcDNA	CYP	34.673
	A4	2h LEAF NaCl(110mM) 5xcDNA	EF1α	22.505		A4	2h ROOT NaCl(110mM) 5xcDNA	EF1α	23.5896
	A5	2h LEAF NaCl(110mM) 5xcDNA	EF1α	22.3433		A5	2h ROOT NaCl(110mM) 5xcDNA	EF1α	24.0385
	A6	2h LEAF NaCl(110mM) 5xcDNA	EF1α	22.5946		A6	2h ROOT NaCl(110mM) 5xcDNA	EF1α	23.9384
	B4	6h LEAF NaCl(110mM) 5*cDNA	EF1α	22.919		B4	6h ROOT NaCl(110mM) 5xcDNA	EF1α	23.9243
	B5	6h LEAF NaCl(110mM) 5*cDNA	EF1α	22.8834		B5	6h ROOT NaCl(110mM) 5xcDNA	EF1α	23.3762
	B6	6h LEAF NaCl(110mM) 5*cDNA	EF1α	22.8661		B6	6h ROOT NaCl(110mM) 5xcDNA	EF1α	23.4807
	C4	12h LEAF NaCl(110mM) 5xcDNA	EF1α	23.8727		C4	12h ROOT NaCl(110mM) 5xcDNA	EF1α	24.7486
	C5	12h LEAF NaCl(110mM) 5xcDNA	EF1α	23.9134		C5	12h ROOT NaCl(110mM) 5xcDNA	EF1α	24.7632
	C6	12h LEAF NaCl(110mM) 5xcDNA	EF1α	23.9226		C6	12h ROOT NaCl(110mM) 5xcDNA	EF1α	24.7983
	D4	24h LEAF NaCl(110mM) 5xcDNA	EF1α	22.9247		D4	24h ROOT NaCl(110mM) 5xcDNA	EF1α	24.6002
	D5	24h LEAF NaCl(110mM) 5xcDNA	EF1α	22.9449		D5	24h ROOT NaCl(110mM) 5xcDNA	EF1α	24.3217
	D6	24h LEAF NaCl(110mM) 5xcDNA	EF1α	22.9492		D6	24h ROOT NaCl(110mM) 5xcDNA	EF1α	24.5868
	E4	2h LEAF NaCl(110mM) 5xcDNA	EIF	21.77		E4	2h ROOT NaCl(110mM) 5xcDNA	EIF	24.2596
	E5	2h LEAF NaCl(110mM) 5xcDNA	EIF	22.1542		E5	2h ROOT NaCl(110mM) 5xcDNA	EIF	24.6546
	E6	2h LEAF NaCl(110mM) 5xcDNA	EIF	22.6404		E6	2h ROOT NaCl(110mM) 5xcDNA	EIF	23.5146
	F4	6h LEAF NaCl(110mM) 5*cDNA	EIF	22.9308		F4	6h ROOT NaCl(110mM) 5xcDNA	EIF	23.9576
	F5	6h LEAF NaCl(110mM) 5*cDNA	EIF	22.5931		F5	6h ROOT NaCl(110mM) 5xcDNA	EIF	23.5665
	F6	6h LEAF NaCl(110mM) 5*cDNA	EIF	22.5365		F6	6h ROOT NaCl(110mM) 5xcDNA	EIF	23.2907
	G4	12h LEAF NaCl(110mM) 5xcDNA	EIF	22.9378		G4	12h ROOT NaCl(110mM) 5xcDNA	EIF	24.9463
	G5	12h LEAF NaCl(110mM) 5xcDNA	EIF	22.0487		G5	12h ROOT NaCl(110mM) 5xcDNA	EIF	24.7615
	G6	12h LEAF NaCl(110mM) 5xcDNA	EIF	22.9563		G6	12h ROOT NaCl(110mM) 5xcDNA	EIF	24.1651
	H4	24h LEAF NaCl(110mM) 5xcDNA	EIF	22.8112		H4	24h ROOT NaCl(110mM) 5xcDNA	EIF	24.8805
	H5	24h LEAF NaCl(110mM) 5xcDNA	EIF	21.6997		H5	24h ROOT NaCl(110mM) 5xcDNA	EIF	25.233
	H6	24h LEAF NaCl(110mM) 5xcDNA	EIF	22.3483		H6	24h ROOT NaCl(110mM) 5xcDNA	EIF	24.936
	A7	2h LEAF NaCl(110mM) 5xcDNA	Fbox	30.8071		A7	2h ROOT NaCl(110mM) 5xcDNA	Fbox	34.581
	A8	2h LEAF NaCl(110mM) 5xcDNA	Fbox	29.8888		A8	2h ROOT NaCl(110mM) 5xcDNA	Fbox	34.3919
	A9	2h LEAF NaCl(110mM) 5xcDNA	Fbox	30.3555		A9	2h ROOT NaCl(110mM) 5xcDNA	Fbox	33.9648
	B7	6h LEAF NaCl(110mM) 5*cDNA	Fbox	31.0662		B7	6h ROOT NaCl(110mM) 5xcDNA	Fbox	33.1818
	B8	6h LEAF NaCl(110mM) 5*cDNA	Fbox	30.934		B8	6h ROOT NaCl(110mM) 5xcDNA	Fbox	32.3394
	B9	6h LEAF NaCl(110mM) 5*cDNA	Fbox	30.4175		B9	6h ROOT NaCl(110mM) 5xcDNA	Fbox	33.3898
	C7	12h LEAF NaCl(110mM) 5xcDNA	Fbox	32.2664		C7	12h ROOT NaCl(110mM) 5xcDNA	Fbox	34.9412
	C8	12h LEAF NaCl(110mM) 5xcDNA	Fbox	32.0768		C8	12h ROOT NaCl(110mM) 5xcDNA	Fbox	35.2951
	C9	12h LEAF NaCl(110mM) 5xcDNA	Fbox	32.0593		C9	12h ROOT NaCl(110mM) 5xcDNA	Fbox	35.7172
	D7	24h LEAF NaCl(110mM) 5xcDNA	Fbox	30.6806		D7	24h ROOT NaCl(110mM) 5xcDNA	Fbox	34.6784
	D8	24h LEAF NaCl(110mM) 5xcDNA	Fbox	30.4383		D8	24h ROOT NaCl(110mM) 5xcDNA	Fbox	34.6116
	D9	24h LEAF NaCl(110mM) 5xcDNA	Fbox	30.4056		D9	24h ROOT NaCl(110mM) 5xcDNA	Fbox	34.8833
	E7	2h LEAF NaCl(110mM) 5xcDNA	FLD	29.6382		E7	2h ROOT NaCl(110mM) 5xcDNA	FLD	30.875
	E8	2h LEAF NaCl(110mM) 5xcDNA	FLD	29.8212		E8	2h ROOT NaCl(110mM) 5xcDNA	FLD	30.9418
	E9	2h LEAF NaCl(110mM) 5xcDNA	FLD	29.5139		E9	2h ROOT NaCl(110mM) 5xcDNA	FLD	31.9413
	F7	6h LEAF NaCl(110mM) 5*cDNA	FLD	29.7955		F7	6h ROOT NaCl(110mM) 5xcDNA	FLD	30.715
	F8	6h LEAF NaCl(110mM) 5*cDNA	FLD	29.9292		F8	6h ROOT NaCl(110mM) 5xcDNA	FLD	30.5264
	F9	6h LEAF NaCl(110mM) 5*cDNA	FLD	29.7099		F9	6h ROOT NaCl(110mM) 5xcDNA	FLD	30.8325
	G7	12h LEAF NaCl(110mM) 5xcDNA	FLD	31.6509		G7	12h ROOT NaCl(110mM) 5xcDNA	FLD	32.0731
	G8	12h LEAF NaCl(110mM) 5xcDNA	FLD	31.8617		G8	12h ROOT NaCl(110mM) 5xcDNA	FLD	32.0185
	G9	12h LEAF NaCl(110mM) 5xcDNA	FLD	32.1022		G9	12h ROOT NaCl(110mM) 5xcDNA	FLD	31.5701
	H7	24h LEAF NaCl(110mM) 5xcDNA	FLD	29.4115		H7	24h ROOT NaCl(110mM) 5xcDNA	FLD	31.949
	H8	24h LEAF NaCl(110mM) 5xcDNA	FLD	29.8403		H8	24h ROOT NaCl(110mM) 5xcDNA	FLD	31.9524
	H9	24h LEAF NaCl(110mM) 5xcDNA	FLD	29.3514		H9	24h ROOT NaCl(110mM) 5xcDNA	FLD	31.8327
	A10	2h LEAF NaCl(110mM) 5xcDNA	GAPDH	24.8353		A10	2h ROOT NaCl(110mM) 5xcDNA	GAPDH	25.424
	A11	2h LEAF NaCl(110mM) 5xcDNA	GAPDH	24.7817		A11	2h ROOT NaCl(110mM) 5xcDNA	GAPDH	25.1102
	A12	2h LEAF NaCl(110mM) 5xcDNA	GAPDH	24.9342		A12	2h ROOT NaCl(110mM) 5xcDNA	GAPDH	25.2349
	B10	6h LEAF NaCl(110mM) 5*cDNA	GAPDH	24.9391		B10	6h ROOT NaCl(110mM) 5xcDNA	GAPDH	24.8097
	B11	6h LEAF NaCl(110mM) 5*cDNA	GAPDH	24.9136		B11	6h ROOT NaCl(110mM) 5xcDNA	GAPDH	25.2258
	B12	6h LEAF NaCl(110mM) 5*cDNA	GAPDH	24.8586		B12	6h ROOT NaCl(110mM) 5xcDNA	GAPDH	24.8668
	C10	12h LEAF NaCl(110mM) 5xcDNA	GAPDH	25.9906		C10	12h ROOT NaCl(110mM) 5xcDNA	GAPDH	26.3937
	C11	12h LEAF NaCl(110mM) 5xcDNA	GAPDH	26.2314		C11	12h ROOT NaCl(110mM) 5xcDNA	GAPDH	26.5367
	C12	12h LEAF NaCl(110mM) 5xcDNA	GAPDH	26.0055		C12	12h ROOT NaCl(110mM) 5xcDNA	GAPDH	26.2279
	D10	24h LEAF NaCl(110mM) 5xcDNA	GAPDH	24.6579		D10	24h ROOT NaCl(110mM) 5xcDNA	GAPDH	26.9339
	D11	24h LEAF NaCl(110mM) 5xcDNA	GAPDH	24.6326		D11	24h ROOT NaCl(110mM) 5xcDNA	GAPDH	26.5114
	D12	24h LEAF NaCl(110mM) 5xcDNA	GAPDH	24.6334		D12	24h ROOT NaCl(110mM) 5xcDNA	GAPDH	26.7733
	E10	2h LEAF NaCl(110mM) 5xcDNA	HIS	22.5108		E10	2h ROOT NaCl(110mM) 5xcDNA	HIS	25.0239
	E11	2h LEAF NaCl(110mM) 5xcDNA	HIS	22.5395		E11	2h ROOT NaCl(110mM) 5xcDNA	HIS	23.9032
	E12	2h LEAF NaCl(110mM) 5xcDNA	HIS	22.5703		E12	2h ROOT NaCl(110mM) 5xcDNA	HIS	24.064
	F10	6h LEAF NaCl(110mM) 5*cDNA	HIS	22.9197		F10	6h ROOT NaCl(110mM) 5xcDNA	HIS	23.4777
	F11	6h LEAF NaCl(110mM) 5*cDNA	HIS	22.7495		F11	6h ROOT NaCl(110mM) 5xcDNA	HIS	23.2587
	F12	6h LEAF NaCl(110mM) 5*cDNA	HIS	22.7626		F12	6h ROOT NaCl(110mM) 5xcDNA	HIS	22.9781
	G10	12h LEAF NaCl(110mM) 5xcDNA	HIS	23.4151		G10	12h ROOT NaCl(110mM) 5xcDNA	HIS	23.9675
	G11	12h LEAF NaCl(110mM) 5xcDNA	HIS	23.3664		G11	12h ROOT NaCl(110mM) 5xcDNA	HIS	23.9904
	G12	12h LEAF NaCl(110mM) 5xcDNA	HIS	23.3526		G12	12h ROOT NaCl(110mM) 5xcDNA	HIS	23.973
	H10	24h LEAF NaCl(110mM) 5xcDNA	HIS	21.9774		H10	24h ROOT NaCl(110mM) 5xcDNA	HIS	24.1997
	H11	24h LEAF NaCl(110mM) 5xcDNA	HIS	21.9283		H11	24h ROOT NaCl(110mM) 5xcDNA	HIS	24.5142
	H12	24h LEAF NaCl(110mM) 5xcDNA	HIS	21.944		H12	24h ROOT NaCl(110mM) 5xcDNA	HIS	24.7912
	A1	2h LEAF NaCl(110mM) 5xcDNA	PP2A	26.7984		A1	2h ROOT NaCl(110mM) 5xcDNA	PP2A	28.2815
	A2	2h LEAF NaCl(110mM) 5xcDNA	PP2A	26.2468		A2	2h ROOT NaCl(110mM) 5xcDNA	PP2A	28.0207
	A3	2h LEAF NaCl(110mM) 5xcDNA	PP2A	26.8128		A3	2h ROOT NaCl(110mM) 5xcDNA	PP2A	28.5046
	A4	6h LEAF NaCl(110mM) 5*cDNA	PP2A	26.9159		B1	6h ROOT NaCl(110mM) 5xcDNA	PP2A	27.9504
	A5	6h LEAF NaCl(110mM) 5*cDNA	PP2A	26.7554		B2	6h ROOT NaCl(110mM) 5xcDNA	PP2A	27.2396
	A6	6h LEAF NaCl(110mM) 5*cDNA	PP2A	26.8165		B3	6h ROOT NaCl(110mM) 5xcDNA	PP2A	27.7479
	C1	12h LEAF NaCl(110mM) 5xcDNA	PP2A	27.9242		C1	12h ROOT NaCl(110mM) 5xcDNA	PP2A	28.564
	C2	12h LEAF NaCl(110mM) 5xcDNA	PP2A	27.9287		C2	12h ROOT NaCl(110mM) 5xcDNA	PP2A	28.44
	C3	12h LEAF NaCl(110mM) 5xcDNA	PP2A	28.1357		C3	12h ROOT NaCl(110mM) 5xcDNA	PP2A	28.5319
	D1	24h LEAF NaCl(110mM) 5xcDNA	PP2A	25.9579		D1	24h ROOT NaCl(110mM) 5xcDNA	PP2A	29.1591
	D2	24h LEAF NaCl(110mM) 5xcDNA	PP2A	25.9789		D2	24h ROOT NaCl(110mM) 5xcDNA	PP2A	28.8612
	D3	24h LEAF NaCl(110mM) 5xcDNA	PP2A	26.6324		D3	24h ROOT NaCl(110mM) 5xcDNA	PP2A	28.9727
	E1	2h LEAF NaCl(110mM) 5xcDNA	RP	24.5271		E1	2h ROOT NaCl(110mM) 5xcDNA	RP	26.7614
	E2	2h LEAF NaCl(110mM) 5xcDNA	RP	24.9184		E2	2h ROOT NaCl(110mM) 5xcDNA	RP	26.9149
	E3	2h LEAF NaCl(110mM) 5xcDNA	RP	24.2795		E3	2h ROOT NaCl(110mM) 5xcDNA	RP	26.4617
	F1	6h LEAF NaCl(110mM) 5*cDNA	RP	23.9921		F1	6h ROOT NaCl(110mM) 5xcDNA	RP	25.7293
	F2	6h LEAF NaCl(110mM) 5*cDNA	RP	23.9421		F2	6h ROOT NaCl(110mM) 5xcDNA	RP	25.7205
	F3	6h LEAF NaCl(110mM) 5*cDNA	RP	23.6564		F3	6h ROOT NaCl(110mM) 5xcDNA	RP	25.6805
	G1	12h LEAF NaCl(110mM) 5xcDNA	RP	25.3652		G1	12h ROOT NaCl(110mM) 5xcDNA	RP	26.5589
	G2	12h LEAF NaCl(110mM) 5xcDNA	RP	24.9338		G2	12h ROOT NaCl(110mM) 5xcDNA	RP	26.5545
	G3	12h LEAF NaCl(110mM) 5xcDNA	RP	25.1336		G3	12h ROOT NaCl(110mM) 5xcDNA	RP	26.4944
	H1	24h LEAF NaCl(110mM) 5xcDNA	RP	24.2129		H1	24h ROOT NaCl(110mM) 5xcDNA	RP	27.6042
	H2	24h LEAF NaCl(110mM) 5xcDNA	RP	23.9629		H2	24h ROOT NaCl(110mM) 5xcDNA	RP	27.4891
	H3	24h LEAF NaCl(110mM) 5xcDNA	RP	24.3511		H3	24h ROOT NaCl(110mM) 5xcDNA	RP	27.5414
	A4	2h LEAF NaCl(110mM) 5xcDNA	SAND	21.9647		A4	2h ROOT NaCl(110mM) 5xcDNA	SAND	27.9226
	A5	2h LEAF NaCl(110mM) 5xcDNA	SAND	22.1937		A5	2h ROOT NaCl(110mM) 5xcDNA	SAND	28.0876
	A6	2h LEAF NaCl(110mM) 5xcDNA	SAND	21.8617		A6	2h ROOT NaCl(110mM) 5xcDNA	SAND	28.3705
	B4	6h LEAF NaCl(110mM) 5*cDNA	SAND	26.9305		B4	6h ROOT NaCl(110mM) 5xcDNA	SAND	27.3485
	B5	6h LEAF NaCl(110mM) 5*cDNA	SAND	26.6783		B5	6h ROOT NaCl(110mM) 5xcDNA	SAND	27.4209
	B6	6h LEAF NaCl(110mM) 5*cDNA	SAND	26.8505		B6	6h ROOT NaCl(110mM) 5xcDNA	SAND	27.3239
	C4	12h LEAF NaCl(110mM) 5xcDNA	SAND	24.1747		C4	12h ROOT NaCl(110mM) 5xcDNA	SAND	28.9382
	C5	12h LEAF NaCl(110mM) 5xcDNA	SAND	23.9566		C5	12h ROOT NaCl(110mM) 5xcDNA	SAND	28.5073
	C6	12h LEAF NaCl(110mM) 5xcDNA	SAND	23.3984		C6	12h ROOT NaCl(110mM) 5xcDNA	SAND	28.623
	D4	24h LEAF NaCl(110mM) 5xcDNA	SAND	21.7568		D4	24h ROOT NaCl(110mM) 5xcDNA	SAND	29.0566
	D5	24h LEAF NaCl(110mM) 5xcDNA	SAND	22.3691		D5	24h ROOT NaCl(110mM) 5xcDNA	SAND	29.3295
	D6	24h LEAF NaCl(110mM) 5xcDNA	SAND	21.3597		D6	24h ROOT NaCl(110mM) 5xcDNA	SAND	29.4229
	E4	2h LEAF NaCl(110mM) 5xcDNA	TBP	27.7528		E4	2h ROOT NaCl(110mM) 5xcDNA	TBP	28.8316
	E5	2h LEAF NaCl(110mM) 5xcDNA	TBP	27.931		E5	2h ROOT NaCl(110mM) 5xcDNA	TBP	28.9409
	E6	2h LEAF NaCl(110mM) 5xcDNA	TBP	28.7062		E6	2h ROOT NaCl(110mM) 5xcDNA	TBP	29.143
	F4	6h LEAF NaCl(110mM) 5*cDNA	TBP	27.7422		F4	6h ROOT NaCl(110mM) 5xcDNA	TBP	28.1183
	F5	6h LEAF NaCl(110mM) 5*cDNA	TBP	27.9428		F5	6h ROOT NaCl(110mM) 5xcDNA	TBP	27.7117
	F6	6h LEAF NaCl(110mM) 5*cDNA	TBP	27.7225		F6	6h ROOT NaCl(110mM) 5xcDNA	TBP	28.0301
	G4	12h LEAF NaCl(110mM) 5xcDNA	TBP	29.6951		G4	12h ROOT NaCl(110mM) 5xcDNA	TBP	29.7117
	G5	12h LEAF NaCl(110mM) 5xcDNA	TBP	29.4277		G5	12h ROOT NaCl(110mM) 5xcDNA	TBP	29.0301
	G6	12h LEAF NaCl(110mM) 5xcDNA	TBP	29.9159		G6	12h ROOT NaCl(110mM) 5xcDNA	TBP	29.1117
	H4	24h LEAF NaCl(110mM) 5xcDNA	TBP	27.8506		H4	24h ROOT NaCl(110mM) 5xcDNA	TBP	29.9352
	H5	24h LEAF NaCl(110mM) 5xcDNA	TBP	27.9667		H5	24h ROOT NaCl(110mM) 5xcDNA	TBP	29.7025
	H6	24h LEAF NaCl(110mM) 5xcDNA	TBP	27.6536		H6	24h ROOT NaCl(110mM) 5xcDNA	TBP	29.9814
	A7	2h LEAF NaCl(110mM) 5xcDNA	TUB	26.9374		A7	2h ROOT NaCl(110mM) 5xcDNA	TUB	29.4998
	A8	2h LEAF NaCl(110mM) 5xcDNA	TUB	26.2814		A8	2h ROOT NaCl(110mM) 5xcDNA	TUB	29.3459
	A9	2h LEAF NaCl(110mM) 5xcDNA	TUB	26.6253		A9	2h ROOT NaCl(110mM) 5xcDNA	TUB	28.6028
	B7	6h LEAF NaCl(110mM) 5*cDNA	TUB	26.9082		B7	6h ROOT NaCl(110mM) 5xcDNA	TUB	28.5867
	B8	6h LEAF NaCl(110mM) 5*cDNA	TUB	26.7349		B8	6h ROOT NaCl(110mM) 5xcDNA	TUB	28.6837
	B9	6h LEAF NaCl(110mM) 5*cDNA	TUB	26.9308		B9	6h ROOT NaCl(110mM) 5xcDNA	TUB	28.7637
	C7	12h LEAF NaCl(110mM) 5xcDNA	TUB	29.6217		C7	12h ROOT NaCl(110mM) 5xcDNA	TUB	29.917
	C8	12h LEAF NaCl(110mM) 5xcDNA	TUB	28.9688		C8	12h ROOT NaCl(110mM) 5xcDNA	TUB	29.7429
	C9	12h LEAF NaCl(110mM) 5xcDNA	TUB	28.7143		C9	12h ROOT NaCl(110mM) 5xcDNA	TUB	30.9494
	D7	24h LEAF NaCl(110mM) 5xcDNA	TUB	27.5179		D7	24h ROOT NaCl(110mM) 5xcDNA	TUB	30.562
	D8	24h LEAF NaCl(110mM) 5xcDNA	TUB	27.4208		D8	24h ROOT NaCl(110mM) 5xcDNA	TUB	30.327
	D9	24h LEAF NaCl(110mM) 5xcDNA	TUB	26.3517		D9	24h ROOT NaCl(110mM) 5xcDNA	TUB	30.3821
	E7	2h LEAF NaCl(110mM) 5xcDNA	UBCE	24.2123		E7	2h ROOT NaCl(110mM) 5xcDNA	UBCE	24.5956
	E8	2h LEAF NaCl(110mM) 5xcDNA	UBCE	24.5186		E8	2h ROOT NaCl(110mM) 5xcDNA	UBCE	23.9863
	E9	2h LEAF NaCl(110mM) 5xcDNA	UBCE	24.0855		E9	2h ROOT NaCl(110mM) 5xcDNA	UBCE	23.5484
	F7	6h LEAF NaCl(110mM) 5*cDNA	UBCE	24.9466		F7	6h ROOT NaCl(110mM) 5xcDNA	UBCE	23.5013
	F8	6h LEAF NaCl(110mM) 5*cDNA	UBCE	24.6528		F8	6h ROOT NaCl(110mM) 5xcDNA	UBCE	23.3775
	F9	6h LEAF NaCl(110mM) 5*cDNA	UBCE	24.1626		F9	6h ROOT NaCl(110mM) 5xcDNA	UBCE	23.4442
	G7	12h LEAF NaCl(110mM) 5xcDNA	UBCE	24.4423		G7	12h ROOT NaCl(110mM) 5xcDNA	UBCE	23.9404
	G8	12h LEAF NaCl(110mM) 5xcDNA	UBCE	24.1184		G8	12h ROOT NaCl(110mM) 5xcDNA	UBCE	23.9365
	G9	12h LEAF NaCl(110mM) 5xcDNA	UBCE	24.0496		G9	12h ROOT NaCl(110mM) 5xcDNA	UBCE	23.8759
	H7	24h LEAF NaCl(110mM) 5xcDNA	UBCE	23.9327		H7	24h ROOT NaCl(110mM) 5xcDNA	UBCE	24.3651
	H8	24h LEAF NaCl(110mM) 5xcDNA	UBCE	24.5646		H8	24h ROOT NaCl(110mM) 5xcDNA	UBCE	23.4321
	H9	24h LEAF NaCl(110mM) 5xcDNA	UBCE	24.0709		H9	24h ROOT NaCl(110mM) 5xcDNA	UBCE	23.9519
NaHCO3	A1	2h LEAF NaHCO3 (110mM) 5xcDNA	actin	25.9294	NaHCO3	A1	2h ROOT NaHCO3 (110mM) 5xcDNA	actin	26.9794
	A2	2h LEAF NaHCO3 (110mM) 5xcDNA	actin	25.8884		A2	2h ROOT NaHCO3 (110mM) 5xcDNA	actin	27.0157
	A3	2h LEAF NaHCO3 (110mM) 5xcDNA	actin	25.8408		A3	2h ROOT NaHCO3 (110mM) 5xcDNA	actin	27.004
	B1	6h LEAF NaHCO3 (110mM) 5xcDNA	actin	26.8606		B1	6h ROOT NaHCO3 (110mM) 5xcDNA	actin	27.7113
	B2	6h LEAF NaHCO3 (110mM) 5xcDNA	actin	26.5607		B2	6h ROOT NaHCO3 (110mM) 5xcDNA	actin	27.8789
	B3	6h LEAF NaHCO3 (110mM) 5xcDNA	actin	26.8011		B3	6h ROOT NaHCO3 (110mM) 5xcDNA	actin	27.7403
	C1	12h LEAF NaHCO3 (110mM) 5xcDNA	actin	26.4449		C1	12h ROOT NaHCO3 (110mM) 5xcDNA	actin	28.5147
	C2	12h LEAF NaHCO3 (110mM) 5xcDNA	actin	26.4418		C2	12h ROOT NaHCO3 (110mM) 5xcDNA	actin	28.1085
	C3	12h LEAF NaHCO3 (110mM) 5xcDNA	actin	26.3725		C3	12h ROOT NaHCO3 (110mM) 5xcDNA	actin	28.4532
	D1	24h LEAF NaHCO3 (110mM) 5xcDNA	actin	25.8363		D1	24h ROOT NaHCO3 (110mM) 5xcDNA	actin	30.0117
	D2	24h LEAF NaHCO3 (110mM) 5xcDNA	actin	25.9043		D2	24h ROOT NaHCO3 (110mM) 5xcDNA	actin	29.773
	D3	24h LEAF NaHCO3 (110mM) 5xcDNA	actin	25.7914		D3	24h ROOT NaHCO3 (110mM) 5xcDNA	actin	29.9234
	E1	2h LEAF NaHCO3 (110mM) 5xcDNA	CYP	27.6918		E1	2h ROOT NaHCO3 (110mM) 5xcDNA	CYP	31.3327
	E2	2h LEAF NaHCO3 (110mM) 5xcDNA	CYP	28.9342		E2	2h ROOT NaHCO3 (110mM) 5xcDNA	CYP	31.2031
	E3	2h LEAF NaHCO3 (110mM) 5xcDNA	CYP	27.9526		E3	2h ROOT NaHCO3 (110mM) 5xcDNA	CYP	31.3772
	F1	6h LEAF NaHCO3 (110mM) 5xcDNA	CYP	29.7369		F1	6h ROOT NaHCO3 (110mM) 5xcDNA	CYP	30.8315
	F2	6h LEAF NaHCO3 (110mM) 5xcDNA	CYP	29.8955		F2	6h ROOT NaHCO3 (110mM) 5xcDNA	CYP	30.8506
	F3	6h LEAF NaHCO3 (110mM) 5xcDNA	CYP	29.6274		F3	6h ROOT NaHCO3 (110mM) 5xcDNA	CYP	30.9328
	G1	12h LEAF NaHCO3 (110mM) 5xcDNA	CYP	29.2023		G1	12h ROOT NaHCO3 (110mM) 5xcDNA	CYP	30.9642
	G2	12h LEAF NaHCO3 (110mM) 5xcDNA	CYP	29.6257		G2	12h ROOT NaHCO3 (110mM) 5xcDNA	CYP	30.8813
	G3	12h LEAF NaHCO3 (110mM) 5xcDNA	CYP	29.5687		G3	12h ROOT NaHCO3 (110mM) 5xcDNA	CYP	30.4662
	H1	24h LEAF NaHCO3 (110mM) 5xcDNA	CYP	28.9155		H1	24h ROOT NaHCO3 (110mM) 5xcDNA	CYP	31.4409
	H2	24h LEAF NaHCO3 (110mM) 5xcDNA	CYP	28.5388		H2	24h ROOT NaHCO3 (110mM) 5xcDNA	CYP	30.974
	H3	24h LEAF NaHCO3 (110mM) 5xcDNA	CYP	28.8362		H3	24h ROOT NaHCO3 (110mM) 5xcDNA	CYP	30.7782
	A4	2h LEAF NaHCO3 (110mM) 5xcDNA	EF1α	22.765		A4	2h ROOT NaHCO3 (110mM) 5xcDNA	EF1α	23.4247
	A5	2h LEAF NaHCO3 (110mM) 5xcDNA	EF1α	22.3944		A5	2h ROOT NaHCO3 (110mM) 5xcDNA	EF1α	23.3506
	A6	2h LEAF NaHCO3 (110mM) 5xcDNA	EF1α	22.5791		A6	2h ROOT NaHCO3 (110mM) 5xcDNA	EF1α	23.4795
	B4	6h LEAF NaHCO3 (110mM) 5xcDNA	EF1α	24.327		B4	6h ROOT NaHCO3 (110mM) 5xcDNA	EF1α	24.0035
	B5	6h LEAF NaHCO3 (110mM) 5xcDNA	EF1α	24.1026		B5	6h ROOT NaHCO3 (110mM) 5xcDNA	EF1α	24.157
	B6	6h LEAF NaHCO3 (110mM) 5xcDNA	EF1α	23.9211		B6	6h ROOT NaHCO3 (110mM) 5xcDNA	EF1α	24.1919
	C4	12h LEAF NaHCO3 (110mM) 5xcDNA	EF1α	23.2488		C4	12h ROOT NaHCO3 (110mM) 5xcDNA	EF1α	24.1203
	C5	12h LEAF NaHCO3 (110mM) 5xcDNA	EF1α	23.2647		C5	12h ROOT NaHCO3 (110mM) 5xcDNA	EF1α	23.765
	C6	12h LEAF NaHCO3 (110mM) 5xcDNA	EF1α	23.1901		C6	12h ROOT NaHCO3 (110mM) 5xcDNA	EF1α	23.9294
	D4	24h LEAF NaHCO3 (110mM) 5xcDNA	EF1α	22.197		D4	24h ROOT NaHCO3 (110mM) 5xcDNA	EF1α	25.2771
	D5	24h LEAF NaHCO3 (110mM) 5xcDNA	EF1α	22.0483		D5	24h ROOT NaHCO3 (110mM) 5xcDNA	EF1α	25.2798
	D6	24h LEAF NaHCO3 (110mM) 5xcDNA	EF1α	22.0638		D6	24h ROOT NaHCO3 (110mM) 5xcDNA	EF1α	24.9827
	E4	2h LEAF NaHCO3 (110mM) 5xcDNA	EIF	23.9128		E4	2h ROOT NaHCO3 (110mM) 5xcDNA	EIF	24.5002
	E5	2h LEAF NaHCO3 (110mM) 5xcDNA	EIF	23.3599		E5	2h ROOT NaHCO3 (110mM) 5xcDNA	EIF	23.2995
	E6	2h LEAF NaHCO3 (110mM) 5xcDNA	EIF	23.508		E6	2h ROOT NaHCO3 (110mM) 5xcDNA	EIF	23.2177
	F4	6h LEAF NaHCO3 (110mM) 5xcDNA	EIF	24.4903		F4	6h ROOT NaHCO3 (110mM) 5xcDNA	EIF	24.2523
	F5	6h LEAF NaHCO3 (110mM) 5xcDNA	EIF	24.1511		F5	6h ROOT NaHCO3 (110mM) 5xcDNA	EIF	23.9637
	F6	6h LEAF NaHCO3 (110mM) 5xcDNA	EIF	24.4388		F6	6h ROOT NaHCO3 (110mM) 5xcDNA	EIF	23.9355
	G4	12h LEAF NaHCO3 (110mM) 5xcDNA	EIF	23.9267		G4	12h ROOT NaHCO3 (110mM) 5xcDNA	EIF	24.4978
	G5	12h LEAF NaHCO3 (110mM) 5xcDNA	EIF	23.9502		G5	12h ROOT NaHCO3 (110mM) 5xcDNA	EIF	24.1538
	G6	12h LEAF NaHCO3 (110mM) 5xcDNA	EIF	24.4187		G6	12h ROOT NaHCO3 (110mM) 5xcDNA	EIF	24.4786
	H4	24h LEAF NaHCO3 (110mM) 5xcDNA	EIF	22.8559		H4	24h ROOT NaHCO3 (110mM) 5xcDNA	EIF	26.0175
	H5	24h LEAF NaHCO3 (110mM) 5xcDNA	EIF	22.8191		H5	24h ROOT NaHCO3 (110mM) 5xcDNA	EIF	26.2092
	H6	24h LEAF NaHCO3 (110mM) 5xcDNA	EIF	22.6621		H6	24h ROOT NaHCO3 (110mM) 5xcDNA	EIF	25.9965
	A7	2h LEAF NaHCO3 (110mM) 5xcDNA	Fbox	31.7006		A7	2h ROOT NaHCO3 (110mM) 5xcDNA	Fbox	32.6047
	A8	2h LEAF NaHCO3 (110mM) 5xcDNA	Fbox	32.3854		A8	2h ROOT NaHCO3 (110mM) 5xcDNA	Fbox	32.8763
	A9	2h LEAF NaHCO3 (110mM) 5xcDNA	Fbox	31.5886		A9	2h ROOT NaHCO3 (110mM) 5xcDNA	Fbox	32.3944
	B7	6h LEAF NaHCO3 (110mM) 5xcDNA	Fbox	33.5801		B7	6h ROOT NaHCO3 (110mM) 5xcDNA	Fbox	32.6693
	B8	6h LEAF NaHCO3 (110mM) 5xcDNA	Fbox	33.7917		B8	6h ROOT NaHCO3 (110mM) 5xcDNA	Fbox	32.5343
	B9	6h LEAF NaHCO3 (110mM) 5xcDNA	Fbox	33.9413		B9	6h ROOT NaHCO3 (110mM) 5xcDNA	Fbox	31.9817
	C7	12h LEAF NaHCO3 (110mM) 5xcDNA	Fbox	32.8333		C7	12h ROOT NaHCO3 (110mM) 5xcDNA	Fbox	32.926
	C8	12h LEAF NaHCO3 (110mM) 5xcDNA	Fbox	32.7509		C8	12h ROOT NaHCO3 (110mM) 5xcDNA	Fbox	31.9559
	C9	12h LEAF NaHCO3 (110mM) 5xcDNA	Fbox	32.911		C9	12h ROOT NaHCO3 (110mM) 5xcDNA	Fbox	32.9422
	D7	24h LEAF NaHCO3 (110mM) 5xcDNA	Fbox	31.8882		D7	24h ROOT NaHCO3 (110mM) 5xcDNA	Fbox	33.6947
	D8	24h LEAF NaHCO3 (110mM) 5xcDNA	Fbox	31.6275		D8	24h ROOT NaHCO3 (110mM) 5xcDNA	Fbox	33.7008
	D9	24h LEAF NaHCO3 (110mM) 5xcDNA	Fbox	31.923		D9	24h ROOT NaHCO3 (110mM) 5xcDNA	Fbox	33.9203
	E7	2h LEAF NaHCO3 (110mM) 5xcDNA	FLD	30.1571		E7	2h ROOT NaHCO3 (110mM) 5xcDNA	FLD	30.1197
	E8	2h LEAF NaHCO3 (110mM) 5xcDNA	FLD	29.9592		E8	2h ROOT NaHCO3 (110mM) 5xcDNA	FLD	30.0461
	E9	2h LEAF NaHCO3 (110mM) 5xcDNA	FLD	29.9479		E9	2h ROOT NaHCO3 (110mM) 5xcDNA	FLD	30.1341
	F7	6h LEAF NaHCO3 (110mM) 5xcDNA	FLD	31.7889		F7	6h ROOT NaHCO3 (110mM) 5xcDNA	FLD	30.1819
	F8	6h LEAF NaHCO3 (110mM) 5xcDNA	FLD	31.5711		F8	6h ROOT NaHCO3 (110mM) 5xcDNA	FLD	29.8136
	F9	6h LEAF NaHCO3 (110mM) 5xcDNA	FLD	31.8822		F9	6h ROOT NaHCO3 (110mM) 5xcDNA	FLD	29.8048
	G7	12h LEAF NaHCO3 (110mM) 5xcDNA	FLD	29.9633		G7	12h ROOT NaHCO3 (110mM) 5xcDNA	FLD	30.4503
	G8	12h LEAF NaHCO3 (110mM) 5xcDNA	FLD	30.1209		G8	12h ROOT NaHCO3 (110mM) 5xcDNA	FLD	30.059
	G9	12h LEAF NaHCO3 (110mM) 5xcDNA	FLD	29.9334		G9	12h ROOT NaHCO3 (110mM) 5xcDNA	FLD	29.9326
	H7	24h LEAF NaHCO3 (110mM) 5xcDNA	FLD	29.3133		H7	24h ROOT NaHCO3 (110mM) 5xcDNA	FLD	31.7556
	H8	24h LEAF NaHCO3 (110mM) 5xcDNA	FLD	29.254		H8	24h ROOT NaHCO3 (110mM) 5xcDNA	FLD	30.8109
	H9	24h LEAF NaHCO3 (110mM) 5xcDNA	FLD	29.2241		H9	24h ROOT NaHCO3 (110mM) 5xcDNA	FLD	31.4725
	A10	2h LEAF NaHCO3 (110mM) 5xcDNA	GAPDH	24.9343		A10	2h ROOT NaHCO3 (110mM) 5xcDNA	GAPDH	24.6902
	A11	2h LEAF NaHCO3 (110mM) 5xcDNA	GAPDH	24.8674		A11	2h ROOT NaHCO3 (110mM) 5xcDNA	GAPDH	24.7008
	A12	2h LEAF NaHCO3 (110mM) 5xcDNA	GAPDH	24.8094		A12	2h ROOT NaHCO3 (110mM) 5xcDNA	GAPDH	24.6194
	B10	6h LEAF NaHCO3 (110mM) 5xcDNA	GAPDH	26.4883		B10	6h ROOT NaHCO3 (110mM) 5xcDNA	GAPDH	24.4193
	B11	6h LEAF NaHCO3 (110mM) 5xcDNA	GAPDH	26.6777		B11	6h ROOT NaHCO3 (110mM) 5xcDNA	GAPDH	24.5897
	B12	6h LEAF NaHCO3 (110mM) 5xcDNA	GAPDH	26.3455		B12	6h ROOT NaHCO3 (110mM) 5xcDNA	GAPDH	24.4039
	C10	12h LEAF NaHCO3 (110mM) 5xcDNA	GAPDH	24.6345		C10	12h ROOT NaHCO3 (110mM) 5xcDNA	GAPDH	24.7492
	C11	12h LEAF NaHCO3 (110mM) 5xcDNA	GAPDH	24.6189		C11	12h ROOT NaHCO3 (110mM) 5xcDNA	GAPDH	24.8017
	C12	12h LEAF NaHCO3 (110mM) 5xcDNA	GAPDH	24.6918		C12	12h ROOT NaHCO3 (110mM) 5xcDNA	GAPDH	24.8328
	D10	24h LEAF NaHCO3 (110mM) 5xcDNA	GAPDH	22.6435		D10	24h ROOT NaHCO3 (110mM) 5xcDNA	GAPDH	25.9359
	D11	24h LEAF NaHCO3 (110mM) 5xcDNA	GAPDH	22.5608		D11	24h ROOT NaHCO3 (110mM) 5xcDNA	GAPDH	25.6952
	D12	24h LEAF NaHCO3 (110mM) 5xcDNA	GAPDH	22.5492		D12	24h ROOT NaHCO3 (110mM) 5xcDNA	GAPDH	25.8301
	E10	2h LEAF NaHCO3 (110mM) 5xcDNA	HIS	22.6393		E10	2h ROOT NaHCO3 (110mM) 5xcDNA	HIS	23.541
	E11	2h LEAF NaHCO3 (110mM) 5xcDNA	HIS	22.5486		E11	2h ROOT NaHCO3 (110mM) 5xcDNA	HIS	23.2576
	E12	2h LEAF NaHCO3 (110mM) 5xcDNA	HIS	22.4692		E12	2h ROOT NaHCO3 (110mM) 5xcDNA	HIS	23.049
	F10	6h LEAF NaHCO3 (110mM) 5xcDNA	HIS	23.8775		F10	6h ROOT NaHCO3 (110mM) 5xcDNA	HIS	23.3022
	F11	6h LEAF NaHCO3 (110mM) 5xcDNA	HIS	23.9227		F11	6h ROOT NaHCO3 (110mM) 5xcDNA	HIS	23.1388
	F12	6h LEAF NaHCO3 (110mM) 5xcDNA	HIS	23.9248		F12	6h ROOT NaHCO3 (110mM) 5xcDNA	HIS	22.9251
	G10	12h LEAF NaHCO3 (110mM) 5xcDNA	HIS	22.1058		G10	12h ROOT NaHCO3 (110mM) 5xcDNA	HIS	23.5937
	G11	12h LEAF NaHCO3 (110mM) 5xcDNA	HIS	22.1063		G11	12h ROOT NaHCO3 (110mM) 5xcDNA	HIS	23.6395
	G12	12h LEAF NaHCO3 (110mM) 5xcDNA	HIS	22.1205		G12	12h ROOT NaHCO3 (110mM) 5xcDNA	HIS	23.0679
	H10	24h LEAF NaHCO3 (110mM) 5xcDNA	HIS	21.6122		H10	24h ROOT NaHCO3 (110mM) 5xcDNA	HIS	24.7641
	H11	24h LEAF NaHCO3 (110mM) 5xcDNA	HIS	21.5614		H11	24h ROOT NaHCO3 (110mM) 5xcDNA	HIS	24.3416
	H12	24h LEAF NaHCO3 (110mM) 5xcDNA	HIS	21.6952		H12	24h ROOT NaHCO3 (110mM) 5xcDNA	HIS	23.8309
	A1	2h LEAF NaHCO3 (110mM) 5xcDNA	PP2A	27.3791		A1	2h ROOT NaHCO3 (110mM) 5xcDNA	PP2A	28.3304
	A2	2h LEAF NaHCO3 (110mM) 5xcDNA	PP2A	27.4787		A2	2h ROOT NaHCO3 (110mM) 5xcDNA	PP2A	28.251
	A3	2h LEAF NaHCO3 (110mM) 5xcDNA	PP2A	27.5161		A3	2h ROOT NaHCO3 (110mM) 5xcDNA	PP2A	28.8517
	B1	6h LEAF NaHCO3 (110mM) 5xcDNA	PP2A	28.9363		B1	6h ROOT NaHCO3 (110mM) 5xcDNA	PP2A	28.9628
	B2	6h LEAF NaHCO3 (110mM) 5xcDNA	PP2A	28.7361		B2	6h ROOT NaHCO3 (110mM) 5xcDNA	PP2A	29.5738
	B3	6h LEAF NaHCO3 (110mM) 5xcDNA	PP2A	28.7387		B3	6h ROOT NaHCO3 (110mM) 5xcDNA	PP2A	28.4466
	C1	12h LEAF NaHCO3 (110mM) 5xcDNA	PP2A	27.3615		C1	12h ROOT NaHCO3 (110mM) 5xcDNA	PP2A	29.8043
	C2	12h LEAF NaHCO3 (110mM) 5xcDNA	PP2A	26.5029		C2	12h ROOT NaHCO3 (110mM) 5xcDNA	PP2A	29.9569
	C3	12h LEAF NaHCO3 (110mM) 5xcDNA	PP2A	27.1558		C3	12h ROOT NaHCO3 (110mM) 5xcDNA	PP2A	29.9334
	D1	24h LEAF NaHCO3 (110mM) 5xcDNA	PP2A	26.4723		D1	24h ROOT NaHCO3 (110mM) 5xcDNA	PP2A	30.6405
	D2	24h LEAF NaHCO3 (110mM) 5xcDNA	PP2A	25.7791		D2	24h ROOT NaHCO3 (110mM) 5xcDNA	PP2A	30.6187
	D3	24h LEAF NaHCO3 (110mM) 5xcDNA	PP2A	25.9267		D3	24h ROOT NaHCO3 (110mM) 5xcDNA	PP2A	30.5286
	E1	2h LEAF NaHCO3 (110mM) 5xcDNA	RP	24.7133		E1	2h ROOT NaHCO3 (110mM) 5xcDNA	RP	25.465
	E2	2h LEAF NaHCO3 (110mM) 5xcDNA	RP	24.9395		E2	2h ROOT NaHCO3 (110mM) 5xcDNA	RP	25.93
	E3	2h LEAF NaHCO3 (110mM) 5xcDNA	RP	24.606		E3	2h ROOT NaHCO3 (110mM) 5xcDNA	RP	25.206
	F1	6h LEAF NaHCO3 (110mM) 5xcDNA	RP	25.3508		F1	6h ROOT NaHCO3 (110mM) 5xcDNA	RP	26.5473
	F2	6h LEAF NaHCO3 (110mM) 5xcDNA	RP	25.1504		F2	6h ROOT NaHCO3 (110mM) 5xcDNA	RP	26.4023
	F3	6h LEAF NaHCO3 (110mM) 5xcDNA	RP	25.2044		F3	6h ROOT NaHCO3 (110mM) 5xcDNA	RP	26.3507
	G1	12h LEAF NaHCO3 (110mM) 5xcDNA	RP	24.7166		G1	12h ROOT NaHCO3 (110mM) 5xcDNA	RP	27.2145
	G2	12h LEAF NaHCO3 (110mM) 5xcDNA	RP	24.6471		G2	12h ROOT NaHCO3 (110mM) 5xcDNA	RP	27.0045
	G3	12h LEAF NaHCO3 (110mM) 5xcDNA	RP	24.648		G3	12h ROOT NaHCO3 (110mM) 5xcDNA	RP	26.9389
	H1	24h LEAF NaHCO3 (110mM) 5xcDNA	RP	24.2222		H1	24h ROOT NaHCO3 (110mM) 5xcDNA	RP	28.3787
	H2	24h LEAF NaHCO3 (110mM) 5xcDNA	RP	24.1155		H2	24h ROOT NaHCO3 (110mM) 5xcDNA	RP	28.3735
	H3	24h LEAF NaHCO3 (110mM) 5xcDNA	RP	24.1699		H3	24h ROOT NaHCO3 (110mM) 5xcDNA	RP	28.3665
	A7	2h LEAF NaHCO3 (110mM) 5xcDNA	SAND	27.7644		A4	2h ROOT NaHCO3 (110mM) 5xcDNA	SAND	27.9369
	A8	2h LEAF NaHCO3 (110mM) 5xcDNA	SAND	27.569		A5	2h ROOT NaHCO3 (110mM) 5xcDNA	SAND	27.6245
	A9	2h LEAF NaHCO3 (110mM) 5xcDNA	SAND	27.5953		A6	2h ROOT NaHCO3 (110mM) 5xcDNA	SAND	27.8847
	B7	6h LEAF NaHCO3 (110mM) 5xcDNA	SAND	28.6085		B4	6h ROOT NaHCO3 (110mM) 5xcDNA	SAND	28.7076
	B8	6h LEAF NaHCO3 (110mM) 5xcDNA	SAND	28.763		B5	6h ROOT NaHCO3 (110mM) 5xcDNA	SAND	28.3542
	B9	6h LEAF NaHCO3 (110mM) 5xcDNA	SAND	28.6165		B6	6h ROOT NaHCO3 (110mM) 5xcDNA	SAND	28.6417
	C7	12h LEAF NaHCO3 (110mM) 5xcDNA	SAND	27.8023		C4	12h ROOT NaHCO3 (110mM) 5xcDNA	SAND	28.8723
	C8	12h LEAF NaHCO3 (110mM) 5xcDNA	SAND	27.7492		C5	12h ROOT NaHCO3 (110mM) 5xcDNA	SAND	28.5006
	C9	12h LEAF NaHCO3 (110mM) 5xcDNA	SAND	27.9399		C6	12h ROOT NaHCO3 (110mM) 5xcDNA	SAND	28.5035
	D7	24h LEAF NaHCO3 (110mM) 5xcDNA	SAND	26.9578		D4	24h ROOT NaHCO3 (110mM) 5xcDNA	SAND	29.539
	D8	24h LEAF NaHCO3 (110mM) 5xcDNA	SAND	27.135		D5	24h ROOT NaHCO3 (110mM) 5xcDNA	SAND	29.5001
	D9	24h LEAF NaHCO3 (110mM) 5xcDNA	SAND	26.8844		D6	24h ROOT NaHCO3 (110mM) 5xcDNA	SAND	29.7331
	A4	2h LEAF NaHCO3 (110mM) 5xcDNA	TBP	27.8004		E4	2h ROOT NaHCO3 (110mM) 5xcDNA	TBP	27.9239
	A5	2h LEAF NaHCO3 (110mM) 5xcDNA	TBP	28.4195		E5	2h ROOT NaHCO3 (110mM) 5xcDNA	TBP	28.7404
	A6	2h LEAF NaHCO3 (110mM) 5xcDNA	TBP	28.4507		E6	2h ROOT NaHCO3 (110mM) 5xcDNA	TBP	28.2735
	B4	6h LEAF NaHCO3 (110mM) 5xcDNA	TBP	29.2221		F4	6h ROOT NaHCO3 (110mM) 5xcDNA	TBP	29.54
	B5	6h LEAF NaHCO3 (110mM) 5xcDNA	TBP	29.6981		F5	6h ROOT NaHCO3 (110mM) 5xcDNA	TBP	28.6347
	B6	6h LEAF NaHCO3 (110mM) 5xcDNA	TBP	30.2595		F6	6h ROOT NaHCO3 (110mM) 5xcDNA	TBP	29.0122
	C4	12h LEAF NaHCO3 (110mM) 5xcDNA	TBP	27.3586		G4	12h ROOT NaHCO3 (110mM) 5xcDNA	TBP	29.7266
	C5	12h LEAF NaHCO3 (110mM) 5xcDNA	TBP	27.9214		G5	12h ROOT NaHCO3 (110mM) 5xcDNA	TBP	29.8938
	C6	12h LEAF NaHCO3 (110mM) 5xcDNA	TBP	27.9694		G6	12h ROOT NaHCO3 (110mM) 5xcDNA	TBP	30.4028
	D4	24h LEAF NaHCO3 (110mM) 5xcDNA	TBP	26.7485		H4	24h ROOT NaHCO3 (110mM) 5xcDNA	TBP	30.4148
	D5	24h LEAF NaHCO3 (110mM) 5xcDNA	TBP	26.32		H5	24h ROOT NaHCO3 (110mM) 5xcDNA	TBP	30.18
	D6	24h LEAF NaHCO3 (110mM) 5xcDNA	TBP	26.9378		H6	24h ROOT NaHCO3 (110mM) 5xcDNA	TBP	30.243
	E4	2h LEAF NaHCO3 (110mM) 5xcDNA	TUB	27.3121		A7	2h ROOT NaHCO3 (110mM) 5xcDNA	TUB	28.0485
	E5	2h LEAF NaHCO3 (110mM) 5xcDNA	TUB	27.1425		A8	2h ROOT NaHCO3 (110mM) 5xcDNA	TUB	28.1657
	E6	2h LEAF NaHCO3 (110mM) 5xcDNA	TUB	27.3272		A9	2h ROOT NaHCO3 (110mM) 5xcDNA	TUB	28.2782
	F4	6h LEAF NaHCO3 (110mM) 5xcDNA	TUB	28.1939		B7	6h ROOT NaHCO3 (110mM) 5xcDNA	TUB	27.9826
	F5	6h LEAF NaHCO3 (110mM) 5xcDNA	TUB	28.1587		B8	6h ROOT NaHCO3 (110mM) 5xcDNA	TUB	28.1344
	F6	6h LEAF NaHCO3 (110mM) 5xcDNA	TUB	28.5126		B9	6h ROOT NaHCO3 (110mM) 5xcDNA	TUB	27.8525
	G4	12h LEAF NaHCO3 (110mM) 5xcDNA	TUB	27.7102		C7	12h ROOT NaHCO3 (110mM) 5xcDNA	TUB	28.1281
	G5	12h LEAF NaHCO3 (110mM) 5xcDNA	TUB	27.9123		C8	12h ROOT NaHCO3 (110mM) 5xcDNA	TUB	28.4894
	G6	12h LEAF NaHCO3 (110mM) 5xcDNA	TUB	27.9387		C9	12h ROOT NaHCO3 (110mM) 5xcDNA	TUB	28.9409
	H4	24h LEAF NaHCO3 (110mM) 5xcDNA	TUB	27.4887		D7	24h ROOT NaHCO3 (110mM) 5xcDNA	TUB	29.4877
	H5	24h LEAF NaHCO3 (110mM) 5xcDNA	TUB	27.3755		D8	24h ROOT NaHCO3 (110mM) 5xcDNA	TUB	29.9796
	H6	24h LEAF NaHCO3 (110mM) 5xcDNA	TUB	27.622		D9	24h ROOT NaHCO3 (110mM) 5xcDNA	TUB	30.1345
	E7	2h LEAF NaHCO3 (110mM) 5xcDNA	UBCE	24.4849		E7	2h ROOT NaHCO3 (110mM) 5xcDNA	UBCE	24.3203
	E8	2h LEAF NaHCO3 (110mM) 5xcDNA	UBCE	24.8407		E8	2h ROOT NaHCO3 (110mM) 5xcDNA	UBCE	24.2861
	E9	2h LEAF NaHCO3 (110mM) 5xcDNA	UBCE	24.5856		E9	2h ROOT NaHCO3 (110mM) 5xcDNA	UBCE	23.8211
	F7	6h LEAF NaHCO3 (110mM) 5xcDNA	UBCE	25.4933		F7	6h ROOT NaHCO3 (110mM) 5xcDNA	UBCE	24.7815
	F8	6h LEAF NaHCO3 (110mM) 5xcDNA	UBCE	24.9391		F8	6h ROOT NaHCO3 (110mM) 5xcDNA	UBCE	23.8345
	F9	6h LEAF NaHCO3 (110mM) 5xcDNA	UBCE	25.2454		F9	6h ROOT NaHCO3 (110mM) 5xcDNA	UBCE	25.0205
	G7	12h LEAF NaHCO3 (110mM) 5xcDNA	UBCE	24.1258		G7	12h ROOT NaHCO3 (110mM) 5xcDNA	UBCE	25.0091
	G8	12h LEAF NaHCO3 (110mM) 5xcDNA	UBCE	23.9847		G8	12h ROOT NaHCO3 (110mM) 5xcDNA	UBCE	24.9734
	G9	12h LEAF NaHCO3 (110mM) 5xcDNA	UBCE	23.6454		G9	12h ROOT NaHCO3 (110mM) 5xcDNA	UBCE	25.0173
	H7	24h LEAF NaHCO3 (110mM) 5xcDNA	UBCE	23.2922		H7	24h ROOT NaHCO3 (110mM) 5xcDNA	UBCE	25.7764
	H8	24h LEAF NaHCO3 (110mM) 5xcDNA	UBCE	23.5571		H8	24h ROOT NaHCO3 (110mM) 5xcDNA	UBCE	26.2241
	H9	24h LEAF NaHCO3 (110mM) 5xcDNA	UBCE	23.7524		H9	24h ROOT NaHCO3 (110mM) 5xcDNA	UBCE	25.9413
NaCl+NaHCO3	A1	2h LEAF NaCl+NaHCO3 (50mM+70mM) 5xcDNA	actin	25.5217	NaCl+NaHCO3	A1	2h ROOT NaCl+NaHCO3 (50mM+70mM) 5xcDNA	actin	27.8609
	A2	2h LEAF NaCl+NaHCO3 (50mM+70mM) 5xcDNA	actin	25.5057		A2	2h ROOT NaCl+NaHCO3 (50mM+70mM) 5xcDNA	actin	27.8052
	A3	2h LEAF NaCl+NaHCO3 (50mM+70mM) 5xcDNA	actin	25.6181		A3	2h ROOT NaCl+NaHCO3 (50mM+70mM) 5xcDNA	actin	27.9425
	B1	6h LEAF NaCl+NaHCO3 (50mM+70mM) 5xcDNA	actin	26.0059		B1	6h ROOT NaCl+NaHCO3 (50mM+70mM) 5xcDNA	actin	27.3921
	B2	6h LEAF NaCl+NaHCO3 (50mM+70mM) 5xcDNA	actin	25.9255		B2	6h ROOT NaCl+NaHCO3 (50mM+70mM) 5xcDNA	actin	27.54
	B3	6h LEAF NaCl+NaHCO3 (50mM+70mM) 5xcDNA	actin	25.9564		B3	6h ROOT NaCl+NaHCO3 (50mM+70mM) 5xcDNA	actin	27.615
	C1	12h LEAF NaCl+NaHCO3 (50mM+70mM) 5xcDNA	actin	26.6807		C1	12h ROOT NaCl+NaHCO3 (50mM+70mM) 5xcDNA	actin	27.6133
	C2	12h LEAF NaCl+NaHCO3 (50mM+70mM) 5xcDNA	actin	26.7206		C2	12h ROOT NaCl+NaHCO3 (50mM+70mM) 5xcDNA	actin	27.503
	C3	12h LEAF NaCl+NaHCO3 (50mM+70mM) 5xcDNA	actin	26.6193		C3	12h ROOT NaCl+NaHCO3 (50mM+70mM) 5xcDNA	actin	27.6748
	D1	24h LEAF NaCl+NaHCO3 (50mM+70mM) 5xcDNA	actin	26.2564		D1	24h ROOT NaCl+NaHCO3 (50mM+70mM) 5xcDNA	actin	29.6643
	D2	24h LEAF NaCl+NaHCO3 (50mM+70mM) 5xcDNA	actin	26.2505		D2	24h ROOT NaCl+NaHCO3 (50mM+70mM) 5xcDNA	actin	29.7026
	D3	24h LEAF NaCl+NaHCO3 (50mM+70mM) 5xcDNA	actin	26.0836		D3	24h ROOT NaCl+NaHCO3 (50mM+70mM) 5xcDNA	actin	29.9366
	E1	2h LEAF NaCl+NaHCO3 (50mM+70mM) 5xcDNA	CYP	28.326		E1	2h ROOT NaCl+NaHCO3 (50mM+70mM) 5xcDNA	CYP	31.6635
	E2	2h LEAF NaCl+NaHCO3 (50mM+70mM) 5xcDNA	CYP	28.9325		E2	2h ROOT NaCl+NaHCO3 (50mM+70mM) 5xcDNA	CYP	32.584
	E3	2h LEAF NaCl+NaHCO3 (50mM+70mM) 5xcDNA	CYP	28.0233		E3	2h ROOT NaCl+NaHCO3 (50mM+70mM) 5xcDNA	CYP	31.8445
	F1	6h LEAF NaCl+NaHCO3 (50mM+70mM) 5xcDNA	CYP	28.5066		F1	6h ROOT NaCl+NaHCO3 (50mM+70mM) 5xcDNA	CYP	31.0972
	F2	6h LEAF NaCl+NaHCO3 (50mM+70mM) 5xcDNA	CYP	28.8414		F2	6h ROOT NaCl+NaHCO3 (50mM+70mM) 5xcDNA	CYP	31.1748
	F3	6h LEAF NaCl+NaHCO3 (50mM+70mM) 5xcDNA	CYP	28.7408		F3	6h ROOT NaCl+NaHCO3 (50mM+70mM) 5xcDNA	CYP	30.757
	G1	12h LEAF NaCl+NaHCO3 (50mM+70mM) 5xcDNA	CYP	30.2734		G1	12h ROOT NaCl+NaHCO3 (50mM+70mM) 5xcDNA	CYP	29.7802
	G2	12h LEAF NaCl+NaHCO3 (50mM+70mM) 5xcDNA	CYP	29.9988		G2	12h ROOT NaCl+NaHCO3 (50mM+70mM) 5xcDNA	CYP	30.1588
	G3	12h LEAF NaCl+NaHCO3 (50mM+70mM) 5xcDNA	CYP	30.4254		G3	12h ROOT NaCl+NaHCO3 (50mM+70mM) 5xcDNA	CYP	29.4886
	H1	24h LEAF NaCl+NaHCO3 (50mM+70mM) 5xcDNA	CYP	29.5141		H1	24h ROOT NaCl+NaHCO3 (50mM+70mM) 5xcDNA	CYP	31.9001
	H2	24h LEAF NaCl+NaHCO3 (50mM+70mM) 5xcDNA	CYP	29.4541		H2	24h ROOT NaCl+NaHCO3 (50mM+70mM) 5xcDNA	CYP	31.7237
	H3	24h LEAF NaCl+NaHCO3 (50mM+70mM) 5xcDNA	CYP	30.106		H3	24h ROOT NaCl+NaHCO3 (50mM+70mM) 5xcDNA	CYP	31.9309
	A4	2h LEAF NaCl+NaHCO3 (50mM+70mM) 5xcDNA	EF1α	22.8688		A4	2h ROOT NaCl+NaHCO3 (50mM+70mM) 5xcDNA	EF1α	23.6899
	A5	2h LEAF NaCl+NaHCO3 (50mM+70mM) 5xcDNA	EF1α	22.9957		A5	2h ROOT NaCl+NaHCO3 (50mM+70mM) 5xcDNA	EF1α	23.9347
	A6	2h LEAF NaCl+NaHCO3 (50mM+70mM) 5xcDNA	EF1α	22.9557		A6	2h ROOT NaCl+NaHCO3 (50mM+70mM) 5xcDNA	EF1α	23.7168
	B4	6h LEAF NaCl+NaHCO3 (50mM+70mM) 5xcDNA	EF1α	23.2311		B4	6h ROOT NaCl+NaHCO3 (50mM+70mM) 5xcDNA	EF1α	23.9218
	B5	6h LEAF NaCl+NaHCO3 (50mM+70mM) 5xcDNA	EF1α	23.1691		B5	6h ROOT NaCl+NaHCO3 (50mM+70mM) 5xcDNA	EF1α	23.8821
	B6	6h LEAF NaCl+NaHCO3 (50mM+70mM) 5xcDNA	EF1α	23.2212		B6	6h ROOT NaCl+NaHCO3 (50mM+70mM) 5xcDNA	EF1α	23.9604
	C4	12h LEAF NaCl+NaHCO3 (50mM+70mM) 5xcDNA	EF1α	24.2212		C4	12h ROOT NaCl+NaHCO3 (50mM+70mM) 5xcDNA	EF1α	23.2479
	C5	12h LEAF NaCl+NaHCO3 (50mM+70mM) 5xcDNA	EF1α	24.1708		C5	12h ROOT NaCl+NaHCO3 (50mM+70mM) 5xcDNA	EF1α	23.2467
	C6	12h LEAF NaCl+NaHCO3 (50mM+70mM) 5xcDNA	EF1α	24.3139		C6	12h ROOT NaCl+NaHCO3 (50mM+70mM) 5xcDNA	EF1α	23.1352
	D4	24h LEAF NaCl+NaHCO3 (50mM+70mM) 5xcDNA	EF1α	22.6897		D4	24h ROOT NaCl+NaHCO3 (50mM+70mM) 5xcDNA	EF1α	25.1249
	D5	24h LEAF NaCl+NaHCO3 (50mM+70mM) 5xcDNA	EF1α	22.6039		D5	24h ROOT NaCl+NaHCO3 (50mM+70mM) 5xcDNA	EF1α	25.1967
	D6	24h LEAF NaCl+NaHCO3 (50mM+70mM) 5xcDNA	EF1α	22.6876		D6	24h ROOT NaCl+NaHCO3 (50mM+70mM) 5xcDNA	EF1α	25.2493
	E4	2h LEAF NaCl+NaHCO3 (50mM+70mM) 5xcDNA	EIF	22.8999		E4	2h ROOT NaCl+NaHCO3 (50mM+70mM) 5xcDNA	EIF	24.7134
	E5	2h LEAF NaCl+NaHCO3 (50mM+70mM) 5xcDNA	EIF	22.8277		E5	2h ROOT NaCl+NaHCO3 (50mM+70mM) 5xcDNA	EIF	23.8062
	E6	2h LEAF NaCl+NaHCO3 (50mM+70mM) 5xcDNA	EIF	22.7186		E6	2h ROOT NaCl+NaHCO3 (50mM+70mM) 5xcDNA	EIF	24.0662
	F4	6h LEAF NaCl+NaHCO3 (50mM+70mM) 5xcDNA	EIF	23.3754		F4	6h ROOT NaCl+NaHCO3 (50mM+70mM) 5xcDNA	EIF	24.4467
	F5	6h LEAF NaCl+NaHCO3 (50mM+70mM) 5xcDNA	EIF	23.6936		F5	6h ROOT NaCl+NaHCO3 (50mM+70mM) 5xcDNA	EIF	24.7726
	F6	6h LEAF NaCl+NaHCO3 (50mM+70mM) 5xcDNA	EIF	23.1569		F6	6h ROOT NaCl+NaHCO3 (50mM+70mM) 5xcDNA	EIF	24.3862
	G4	12h LEAF NaCl+NaHCO3 (50mM+70mM) 5xcDNA	EIF	23.8735		G4	12h ROOT NaCl+NaHCO3 (50mM+70mM) 5xcDNA	EIF	24.9332
	G5	12h LEAF NaCl+NaHCO3 (50mM+70mM) 5xcDNA	EIF	23.9261		G5	12h ROOT NaCl+NaHCO3 (50mM+70mM) 5xcDNA	EIF	24.7027
	G6	12h LEAF NaCl+NaHCO3 (50mM+70mM) 5xcDNA	EIF	23.5929		G6	12h ROOT NaCl+NaHCO3 (50mM+70mM) 5xcDNA	EIF	24.789
	H4	24h LEAF NaCl+NaHCO3 (50mM+70mM) 5xcDNA	EIF	23.3267		H4	24h ROOT NaCl+NaHCO3 (50mM+70mM) 5xcDNA	EIF	26.4064
	H5	24h LEAF NaCl+NaHCO3 (50mM+70mM) 5xcDNA	EIF	22.8262		H5	24h ROOT NaCl+NaHCO3 (50mM+70mM) 5xcDNA	EIF	25.3446
	H6	24h LEAF NaCl+NaHCO3 (50mM+70mM) 5xcDNA	EIF	22.8442		H6	24h ROOT NaCl+NaHCO3 (50mM+70mM) 5xcDNA	EIF	25.1662
	A7	2h LEAF NaCl+NaHCO3 (50mM+70mM) 5xcDNA	Fbox	31.9394		A7	2h ROOT NaCl+NaHCO3 (50mM+70mM) 5xcDNA	Fbox	32.485
	A8	2h LEAF NaCl+NaHCO3 (50mM+70mM) 5xcDNA	Fbox	32.8361		A8	2h ROOT NaCl+NaHCO3 (50mM+70mM) 5xcDNA	Fbox	32.0119
	A9	2h LEAF NaCl+NaHCO3 (50mM+70mM) 5xcDNA	Fbox	32.2526		A9	2h ROOT NaCl+NaHCO3 (50mM+70mM) 5xcDNA	Fbox	32.4575
	B7	6h LEAF NaCl+NaHCO3 (50mM+70mM) 5xcDNA	Fbox	31.7622		B7	6h ROOT NaCl+NaHCO3 (50mM+70mM) 5xcDNA	Fbox	33.4948
	B8	6h LEAF NaCl+NaHCO3 (50mM+70mM) 5xcDNA	Fbox	32.9543		B8	6h ROOT NaCl+NaHCO3 (50mM+70mM) 5xcDNA	Fbox	33.1712
	B9	6h LEAF NaCl+NaHCO3 (50mM+70mM) 5xcDNA	Fbox	32.0062		B9	6h ROOT NaCl+NaHCO3 (50mM+70mM) 5xcDNA	Fbox	33.6021
	C7	12h LEAF NaCl+NaHCO3 (50mM+70mM) 5xcDNA	Fbox	32.0185		C7	12h ROOT NaCl+NaHCO3 (50mM+70mM) 5xcDNA	Fbox	32.0475
	C8	12h LEAF NaCl+NaHCO3 (50mM+70mM) 5xcDNA	Fbox	33.2707		C8	12h ROOT NaCl+NaHCO3 (50mM+70mM) 5xcDNA	Fbox	31.7381
	C9	12h LEAF NaCl+NaHCO3 (50mM+70mM) 5xcDNA	Fbox	33.5641		C9	12h ROOT NaCl+NaHCO3 (50mM+70mM) 5xcDNA	Fbox	31.6764
	D7	24h LEAF NaCl+NaHCO3 (50mM+70mM) 5xcDNA	Fbox	31.5765		D7	24h ROOT NaCl+NaHCO3 (50mM+70mM) 5xcDNA	Fbox	34.216
	D8	24h LEAF NaCl+NaHCO3 (50mM+70mM) 5xcDNA	Fbox	31.6231		D8	24h ROOT NaCl+NaHCO3 (50mM+70mM) 5xcDNA	Fbox	34.9422
	D9	24h LEAF NaCl+NaHCO3 (50mM+70mM) 5xcDNA	Fbox	31.8684		D9	24h ROOT NaCl+NaHCO3 (50mM+70mM) 5xcDNA	Fbox	34.0572
	E7	2h LEAF NaCl+NaHCO3 (50mM+70mM) 5xcDNA	FLD	29.8853		E7	2h ROOT NaCl+NaHCO3 (50mM+70mM) 5xcDNA	FLD	30.432
	E8	2h LEAF NaCl+NaHCO3 (50mM+70mM) 5xcDNA	FLD	29.9479		E8	2h ROOT NaCl+NaHCO3 (50mM+70mM) 5xcDNA	FLD	30.2694
	E9	2h LEAF NaCl+NaHCO3 (50mM+70mM) 5xcDNA	FLD	30.7919		E9	2h ROOT NaCl+NaHCO3 (50mM+70mM) 5xcDNA	FLD	30.3015
	F7	6h LEAF NaCl+NaHCO3 (50mM+70mM) 5xcDNA	FLD	29.9129		F7	6h ROOT NaCl+NaHCO3 (50mM+70mM) 5xcDNA	FLD	31.3878
	F8	6h LEAF NaCl+NaHCO3 (50mM+70mM) 5xcDNA	FLD	29.846		F8	6h ROOT NaCl+NaHCO3 (50mM+70mM) 5xcDNA	FLD	31.2511
	F9	6h LEAF NaCl+NaHCO3 (50mM+70mM) 5xcDNA	FLD	29.843		F9	6h ROOT NaCl+NaHCO3 (50mM+70mM) 5xcDNA	FLD	31.6093
	G7	12h LEAF NaCl+NaHCO3 (50mM+70mM) 5xcDNA	FLD	30.5322		G7	12h ROOT NaCl+NaHCO3 (50mM+70mM) 5xcDNA	FLD	30.1647
	G8	12h LEAF NaCl+NaHCO3 (50mM+70mM) 5xcDNA	FLD	30.6266		G8	12h ROOT NaCl+NaHCO3 (50mM+70mM) 5xcDNA	FLD	29.9426
	G9	12h LEAF NaCl+NaHCO3 (50mM+70mM) 5xcDNA	FLD	30.2496		G9	12h ROOT NaCl+NaHCO3 (50mM+70mM) 5xcDNA	FLD	29.9894
	H7	24h LEAF NaCl+NaHCO3 (50mM+70mM) 5xcDNA	FLD	30.0243		H7	24h ROOT NaCl+NaHCO3 (50mM+70mM) 5xcDNA	FLD	32.8341
	H8	24h LEAF NaCl+NaHCO3 (50mM+70mM) 5xcDNA	FLD	29.9699		H8	24h ROOT NaCl+NaHCO3 (50mM+70mM) 5xcDNA	FLD	32.3689
	H9	24h LEAF NaCl+NaHCO3 (50mM+70mM) 5xcDNA	FLD	29.7572		H9	24h ROOT NaCl+NaHCO3 (50mM+70mM) 5xcDNA	FLD	32.3781
	A10	2h LEAF NaCl+NaHCO3 (50mM+70mM) 5xcDNA	GAPDH	24.9118		A10	2h ROOT NaCl+NaHCO3 (50mM+70mM) 5xcDNA	GAPDH	24.8147
	A11	2h LEAF NaCl+NaHCO3 (50mM+70mM) 5xcDNA	GAPDH	25.0137		A11	2h ROOT NaCl+NaHCO3 (50mM+70mM) 5xcDNA	GAPDH	24.7988
	A12	2h LEAF NaCl+NaHCO3 (50mM+70mM) 5xcDNA	GAPDH	24.9416		A12	2h ROOT NaCl+NaHCO3 (50mM+70mM) 5xcDNA	GAPDH	24.779
	B10	6h LEAF NaCl+NaHCO3 (50mM+70mM) 5xcDNA	GAPDH	25.0127		B10	6h ROOT NaCl+NaHCO3 (50mM+70mM) 5xcDNA	GAPDH	24.8792
	B11	6h LEAF NaCl+NaHCO3 (50mM+70mM) 5xcDNA	GAPDH	24.7008		B11	6h ROOT NaCl+NaHCO3 (50mM+70mM) 5xcDNA	GAPDH	24.934
	B12	6h LEAF NaCl+NaHCO3 (50mM+70mM) 5xcDNA	GAPDH	24.918		B12	6h ROOT NaCl+NaHCO3 (50mM+70mM) 5xcDNA	GAPDH	24.8643
	C10	12h LEAF NaCl+NaHCO3 (50mM+70mM) 5xcDNA	GAPDH	25.3293		C10	12h ROOT NaCl+NaHCO3 (50mM+70mM) 5xcDNA	GAPDH	24.2988
	C11	12h LEAF NaCl+NaHCO3 (50mM+70mM) 5xcDNA	GAPDH	25.4057		C11	12h ROOT NaCl+NaHCO3 (50mM+70mM) 5xcDNA	GAPDH	24.3109
	C12	12h LEAF NaCl+NaHCO3 (50mM+70mM) 5xcDNA	GAPDH	25.6186		C12	12h ROOT NaCl+NaHCO3 (50mM+70mM) 5xcDNA	GAPDH	24.3471
	D10	24h LEAF NaCl+NaHCO3 (50mM+70mM) 5xcDNA	GAPDH	23.5796		D10	24h ROOT NaCl+NaHCO3 (50mM+70mM) 5xcDNA	GAPDH	26.9248
	D11	24h LEAF NaCl+NaHCO3 (50mM+70mM) 5xcDNA	GAPDH	23.4139		D11	24h ROOT NaCl+NaHCO3 (50mM+70mM) 5xcDNA	GAPDH	26.8305
	D12	24h LEAF NaCl+NaHCO3 (50mM+70mM) 5xcDNA	GAPDH	23.372		D12	24h ROOT NaCl+NaHCO3 (50mM+70mM) 5xcDNA	GAPDH	26.9574
	E10	2h LEAF NaCl+NaHCO3 (50mM+70mM) 5xcDNA	HIS	22.1893		E10	2h ROOT NaCl+NaHCO3 (50mM+70mM) 5xcDNA	HIS	23.9313
	E11	2h LEAF NaCl+NaHCO3 (50mM+70mM) 5xcDNA	HIS	21.9298		E11	2h ROOT NaCl+NaHCO3 (50mM+70mM) 5xcDNA	HIS	23.9644
	E12	2h LEAF NaCl+NaHCO3 (50mM+70mM) 5xcDNA	HIS	21.8084		E12	2h ROOT NaCl+NaHCO3 (50mM+70mM) 5xcDNA	HIS	23.9538
	F10	6h LEAF NaCl+NaHCO3 (50mM+70mM) 5xcDNA	HIS	22.1374		F10	6h ROOT NaCl+NaHCO3 (50mM+70mM) 5xcDNA	HIS	24.2139
	F11	6h LEAF NaCl+NaHCO3 (50mM+70mM) 5xcDNA	HIS	22.3677		F11	6h ROOT NaCl+NaHCO3 (50mM+70mM) 5xcDNA	HIS	24.1334
	F12	6h LEAF NaCl+NaHCO3 (50mM+70mM) 5xcDNA	HIS	22.1712		F12	6h ROOT NaCl+NaHCO3 (50mM+70mM) 5xcDNA	HIS	24.2362
	G10	12h LEAF NaCl+NaHCO3 (50mM+70mM) 5xcDNA	HIS	22.2135		G10	12h ROOT NaCl+NaHCO3 (50mM+70mM) 5xcDNA	HIS	23.4691
	G11	12h LEAF NaCl+NaHCO3 (50mM+70mM) 5xcDNA	HIS	22.5502		G11	12h ROOT NaCl+NaHCO3 (50mM+70mM) 5xcDNA	HIS	23.6361
	G12	12h LEAF NaCl+NaHCO3 (50mM+70mM) 5xcDNA	HIS	22.4285		G12	12h ROOT NaCl+NaHCO3 (50mM+70mM) 5xcDNA	HIS	23.6906
	H10	24h LEAF NaCl+NaHCO3 (50mM+70mM) 5xcDNA	HIS	21.843		H10	24h ROOT NaCl+NaHCO3 (50mM+70mM) 5xcDNA	HIS	25.0599
	H11	24h LEAF NaCl+NaHCO3 (50mM+70mM) 5xcDNA	HIS	22.1414		H11	24h ROOT NaCl+NaHCO3 (50mM+70mM) 5xcDNA	HIS	25.1572
	H12	24h LEAF NaCl+NaHCO3 (50mM+70mM) 5xcDNA	HIS	21.7935		H12	24h ROOT NaCl+NaHCO3 (50mM+70mM) 5xcDNA	HIS	25.1315
	A1	2h LEAF NaCl+NaHCO3 (50mM+70mM) 5xcDNA	PP2A	26.8854		A1	2h ROOT NaCl+NaHCO3 (50mM+70mM) 5xcDNA	PP2A	27.502
	A2	2h LEAF NaCl+NaHCO3 (50mM+70mM) 5xcDNA	PP2A	27.0195		A2	2h ROOT NaCl+NaHCO3 (50mM+70mM) 5xcDNA	PP2A	27.4167
	A3	2h LEAF NaCl+NaHCO3 (50mM+70mM) 5xcDNA	PP2A	27.0284		A3	2h ROOT NaCl+NaHCO3 (50mM+70mM) 5xcDNA	PP2A	28.0686
	B1	6h LEAF NaCl+NaHCO3 (50mM+70mM) 5xcDNA	PP2A	27.2899		B1	6h ROOT NaCl+NaHCO3 (50mM+70mM) 5xcDNA	PP2A	28.3355
	B2	6h LEAF NaCl+NaHCO3 (50mM+70mM) 5xcDNA	PP2A	26.3969		B2	6h ROOT NaCl+NaHCO3 (50mM+70mM) 5xcDNA	PP2A	28.625
	B3	6h LEAF NaCl+NaHCO3 (50mM+70mM) 5xcDNA	PP2A	26.6052		B3	6h ROOT NaCl+NaHCO3 (50mM+70mM) 5xcDNA	PP2A	28.7227
	C1	12h LEAF NaCl+NaHCO3 (50mM+70mM) 5xcDNA	PP2A	26.5712		C1	12h ROOT NaCl+NaHCO3 (50mM+70mM) 5xcDNA	PP2A	27.2021
	C2	12h LEAF NaCl+NaHCO3 (50mM+70mM) 5xcDNA	PP2A	26.9332		C2	12h ROOT NaCl+NaHCO3 (50mM+70mM) 5xcDNA	PP2A	27.7192
	C3	12h LEAF NaCl+NaHCO3 (50mM+70mM) 5xcDNA	PP2A	26.5352		C3	12h ROOT NaCl+NaHCO3 (50mM+70mM) 5xcDNA	PP2A	26.9266
	D1	24h LEAF NaCl+NaHCO3 (50mM+70mM) 5xcDNA	PP2A	26.222		D1	24h ROOT NaCl+NaHCO3 (50mM+70mM) 5xcDNA	PP2A	28.9884
	D2	24h LEAF NaCl+NaHCO3 (50mM+70mM) 5xcDNA	PP2A	26.7814		D2	24h ROOT NaCl+NaHCO3 (50mM+70mM) 5xcDNA	PP2A	29.6461
	D3	24h LEAF NaCl+NaHCO3 (50mM+70mM) 5xcDNA	PP2A	25.5131		D3	24h ROOT NaCl+NaHCO3 (50mM+70mM) 5xcDNA	PP2A	29.3939
	E1	2h LEAF NaCl+NaHCO3 (50mM+70mM) 5xcDNA	RP	24.1227		E1	2h ROOT NaCl+NaHCO3 (50mM+70mM) 5xcDNA	RP	26.1548
	E2	2h LEAF NaCl+NaHCO3 (50mM+70mM) 5xcDNA	RP	24.9287		E2	2h ROOT NaCl+NaHCO3 (50mM+70mM) 5xcDNA	RP	26.9223
	E3	2h LEAF NaCl+NaHCO3 (50mM+70mM) 5xcDNA	RP	23.9749		E3	2h ROOT NaCl+NaHCO3 (50mM+70mM) 5xcDNA	RP	25.9989
	F1	6h LEAF NaCl+NaHCO3 (50mM+70mM) 5xcDNA	RP	23.5142		F1	6h ROOT NaCl+NaHCO3 (50mM+70mM) 5xcDNA	RP	26.4581
	F2	6h LEAF NaCl+NaHCO3 (50mM+70mM) 5xcDNA	RP	23.6123		F2	6h ROOT NaCl+NaHCO3 (50mM+70mM) 5xcDNA	RP	26.1753
	F3	6h LEAF NaCl+NaHCO3 (50mM+70mM) 5xcDNA	RP	23.5682		F3	6h ROOT NaCl+NaHCO3 (50mM+70mM) 5xcDNA	RP	26.2447
	G1	12h LEAF NaCl+NaHCO3 (50mM+70mM) 5xcDNA	RP	24.0494		G1	12h ROOT NaCl+NaHCO3 (50mM+70mM) 5xcDNA	RP	25.7243
	G2	12h LEAF NaCl+NaHCO3 (50mM+70mM) 5xcDNA	RP	24.1093		G2	12h ROOT NaCl+NaHCO3 (50mM+70mM) 5xcDNA	RP	25.7017
	G3	12h LEAF NaCl+NaHCO3 (50mM+70mM) 5xcDNA	RP	23.6561		G3	12h ROOT NaCl+NaHCO3 (50mM+70mM) 5xcDNA	RP	25.7417
	H1	24h LEAF NaCl+NaHCO3 (50mM+70mM) 5xcDNA	RP	24.1915		H1	24h ROOT NaCl+NaHCO3 (50mM+70mM) 5xcDNA	RP	28.3523
	H2	24h LEAF NaCl+NaHCO3 (50mM+70mM) 5xcDNA	RP	24.2354		H2	24h ROOT NaCl+NaHCO3 (50mM+70mM) 5xcDNA	RP	28.1051
	H3	24h LEAF NaCl+NaHCO3 (50mM+70mM) 5xcDNA	RP	24.0865		H3	24h ROOT NaCl+NaHCO3 (50mM+70mM) 5xcDNA	RP	28.1812
	A4	2h LEAF NaCl+NaHCO3 (50mM+70mM) 5xcDNA	SAND	27.3091		A4	2h ROOT NaCl+NaHCO3 (50mM+70mM) 5xcDNA	SAND	27.9438
	A5	2h LEAF NaCl+NaHCO3 (50mM+70mM) 5xcDNA	SAND	27.518		A5	2h ROOT NaCl+NaHCO3 (50mM+70mM) 5xcDNA	SAND	27.9413
	A6	2h LEAF NaCl+NaHCO3 (50mM+70mM) 5xcDNA	SAND	27.4853		A6	2h ROOT NaCl+NaHCO3 (50mM+70mM) 5xcDNA	SAND	27.8626
	B4	6h LEAF NaCl+NaHCO3 (50mM+70mM) 5xcDNA	SAND	27.1216		B4	6h ROOT NaCl+NaHCO3 (50mM+70mM) 5xcDNA	SAND	28.8201
	B5	6h LEAF NaCl+NaHCO3 (50mM+70mM) 5xcDNA	SAND	27.3622		B5	6h ROOT NaCl+NaHCO3 (50mM+70mM) 5xcDNA	SAND	28.7053
	B6	6h LEAF NaCl+NaHCO3 (50mM+70mM) 5xcDNA	SAND	27.1161		B6	6h ROOT NaCl+NaHCO3 (50mM+70mM) 5xcDNA	SAND	28.56
	C4	12h LEAF NaCl+NaHCO3 (50mM+70mM) 5xcDNA	SAND	27.6332		C4	12h ROOT NaCl+NaHCO3 (50mM+70mM) 5xcDNA	SAND	26.7023
	C5	12h LEAF NaCl+NaHCO3 (50mM+70mM) 5xcDNA	SAND	27.5159		C5	12h ROOT NaCl+NaHCO3 (50mM+70mM) 5xcDNA	SAND	27.0903
	C6	12h LEAF NaCl+NaHCO3 (50mM+70mM) 5xcDNA	SAND	12.3965		C6	12h ROOT NaCl+NaHCO3 (50mM+70mM) 5xcDNA	SAND	26.8995
	D4	24h LEAF NaCl+NaHCO3 (50mM+70mM) 5xcDNA	SAND	26.9397		D4	24h ROOT NaCl+NaHCO3 (50mM+70mM) 5xcDNA	SAND	29.7302
	D5	24h LEAF NaCl+NaHCO3 (50mM+70mM) 5xcDNA	SAND	27.1587		D5	24h ROOT NaCl+NaHCO3 (50mM+70mM) 5xcDNA	SAND	29.9722
	D6	24h LEAF NaCl+NaHCO3 (50mM+70mM) 5xcDNA	SAND	26.9004		D6	24h ROOT NaCl+NaHCO3 (50mM+70mM) 5xcDNA	SAND	29.5406
	E4	2h LEAF NaCl+NaHCO3 (50mM+70mM) 5xcDNA	TBP	27.3431		E4	2h ROOT NaCl+NaHCO3 (50mM+70mM) 5xcDNA	TBP	28.5504
	E5	2h LEAF NaCl+NaHCO3 (50mM+70mM) 5xcDNA	TBP	27.4732		E5	2h ROOT NaCl+NaHCO3 (50mM+70mM) 5xcDNA	TBP	28.9375
	E6	2h LEAF NaCl+NaHCO3 (50mM+70mM) 5xcDNA	TBP	26.5967		E6	2h ROOT NaCl+NaHCO3 (50mM+70mM) 5xcDNA	TBP	28.8404
	F4	6h LEAF NaCl+NaHCO3 (50mM+70mM) 5xcDNA	TBP	26.885		F4	6h ROOT NaCl+NaHCO3 (50mM+70mM) 5xcDNA	TBP	29.4747
	F5	6h LEAF NaCl+NaHCO3 (50mM+70mM) 5xcDNA	TBP	26.9062		F5	6h ROOT NaCl+NaHCO3 (50mM+70mM) 5xcDNA	TBP	29.7859
	F6	6h LEAF NaCl+NaHCO3 (50mM+70mM) 5xcDNA	TBP	26.6757		F6	6h ROOT NaCl+NaHCO3 (50mM+70mM) 5xcDNA	TBP	29.6084
	G4	12h LEAF NaCl+NaHCO3 (50mM+70mM) 5xcDNA	TBP	26.5215		G4	12h ROOT NaCl+NaHCO3 (50mM+70mM) 5xcDNA	TBP	28.7772
	G5	12h LEAF NaCl+NaHCO3 (50mM+70mM) 5xcDNA	TBP	27.2186		G5	12h ROOT NaCl+NaHCO3 (50mM+70mM) 5xcDNA	TBP	28.8069
	G6	12h LEAF NaCl+NaHCO3 (50mM+70mM) 5xcDNA	TBP	27.0528		G6	12h ROOT NaCl+NaHCO3 (50mM+70mM) 5xcDNA	TBP	28.6315
	H4	24h LEAF NaCl+NaHCO3 (50mM+70mM) 5xcDNA	TBP	27.0456		H4	24h ROOT NaCl+NaHCO3 (50mM+70mM) 5xcDNA	TBP	30.5661
	H5	24h LEAF NaCl+NaHCO3 (50mM+70mM) 5xcDNA	TBP	26.4166		H5	24h ROOT NaCl+NaHCO3 (50mM+70mM) 5xcDNA	TBP	30.7446
	H6	24h LEAF NaCl+NaHCO3 (50mM+70mM) 5xcDNA	TBP	26.938		H6	24h ROOT NaCl+NaHCO3 (50mM+70mM) 5xcDNA	TBP	30.7572
	A7	2h LEAF NaCl+NaHCO3 (50mM+70mM) 5xcDNA	TUB	27.2866		A7	2h ROOT NaCl+NaHCO3 (50mM+70mM) 5xcDNA	TUB	28.6837
	A8	2h LEAF NaCl+NaHCO3 (50mM+70mM) 5xcDNA	TUB	27.8972		A8	2h ROOT NaCl+NaHCO3 (50mM+70mM) 5xcDNA	TUB	28.7543
	A9	2h LEAF NaCl+NaHCO3 (50mM+70mM) 5xcDNA	TUB	27.4168		A9	2h ROOT NaCl+NaHCO3 (50mM+70mM) 5xcDNA	TUB	28.5605
	B7	6h LEAF NaCl+NaHCO3 (50mM+70mM) 5xcDNA	TUB	27.4584		B7	6h ROOT NaCl+NaHCO3 (50mM+70mM) 5xcDNA	TUB	29.5511
	B8	6h LEAF NaCl+NaHCO3 (50mM+70mM) 5xcDNA	TUB	26.9407		B8	6h ROOT NaCl+NaHCO3 (50mM+70mM) 5xcDNA	TUB	29.9263
	B9	6h LEAF NaCl+NaHCO3 (50mM+70mM) 5xcDNA	TUB	27.2389		B9	6h ROOT NaCl+NaHCO3 (50mM+70mM) 5xcDNA	TUB	29.9325
	C7	12h LEAF NaCl+NaHCO3 (50mM+70mM) 5xcDNA	TUB	28.3025		C7	12h ROOT NaCl+NaHCO3 (50mM+70mM) 5xcDNA	TUB	27.8536
	C8	12h LEAF NaCl+NaHCO3 (50mM+70mM) 5xcDNA	TUB	27.3406		C8	12h ROOT NaCl+NaHCO3 (50mM+70mM) 5xcDNA	TUB	27.8767
	C9	12h LEAF NaCl+NaHCO3 (50mM+70mM) 5xcDNA	TUB	27.6581		C9	12h ROOT NaCl+NaHCO3 (50mM+70mM) 5xcDNA	TUB	28.6555
	D7	24h LEAF NaCl+NaHCO3 (50mM+70mM) 5xcDNA	TUB	27.9674		D7	24h ROOT NaCl+NaHCO3 (50mM+70mM) 5xcDNA	TUB	31.0194
	D8	24h LEAF NaCl+NaHCO3 (50mM+70mM) 5xcDNA	TUB	27.4994		D8	24h ROOT NaCl+NaHCO3 (50mM+70mM) 5xcDNA	TUB	30.8715
	D9	24h LEAF NaCl+NaHCO3 (50mM+70mM) 5xcDNA	TUB	27.7214		D9	24h ROOT NaCl+NaHCO3 (50mM+70mM) 5xcDNA	TUB	30.9395
	E7	2h LEAF NaCl+NaHCO3 (50mM+70mM) 5xcDNA	UBCE	23.9455		E7	2h ROOT NaCl+NaHCO3 (50mM+70mM) 5xcDNA	UBCE	24.103
	E8	2h LEAF NaCl+NaHCO3 (50mM+70mM) 5xcDNA	UBCE	23.6599		E8	2h ROOT NaCl+NaHCO3 (50mM+70mM) 5xcDNA	UBCE	24.7086
	E9	2h LEAF NaCl+NaHCO3 (50mM+70mM) 5xcDNA	UBCE	23.3387		E9	2h ROOT NaCl+NaHCO3 (50mM+70mM) 5xcDNA	UBCE	24.1828
	F7	6h LEAF NaCl+NaHCO3 (50mM+70mM) 5xcDNA	UBCE	23.2657		F7	6h ROOT NaCl+NaHCO3 (50mM+70mM) 5xcDNA	UBCE	24.7796
	F8	6h LEAF NaCl+NaHCO3 (50mM+70mM) 5xcDNA	UBCE	23.9716		F8	6h ROOT NaCl+NaHCO3 (50mM+70mM) 5xcDNA	UBCE	24.6406
	F9	6h LEAF NaCl+NaHCO3 (50mM+70mM) 5xcDNA	UBCE	23.6527		F9	6h ROOT NaCl+NaHCO3 (50mM+70mM) 5xcDNA	UBCE	24.9417
	G7	12h LEAF NaCl+NaHCO3 (50mM+70mM) 5xcDNA	UBCE	23.2388		G7	12h ROOT NaCl+NaHCO3 (50mM+70mM) 5xcDNA	UBCE	24.1675
	G8	12h LEAF NaCl+NaHCO3 (50mM+70mM) 5xcDNA	UBCE	23.2048		G8	12h ROOT NaCl+NaHCO3 (50mM+70mM) 5xcDNA	UBCE	24.2154
	G9	12h LEAF NaCl+NaHCO3 (50mM+70mM) 5xcDNA	UBCE	23.648		G9	12h ROOT NaCl+NaHCO3 (50mM+70mM) 5xcDNA	UBCE	24.239
	H7	24h LEAF NaCl+NaHCO3 (50mM+70mM) 5xcDNA	UBCE	23.8189		H7	24h ROOT NaCl+NaHCO3 (50mM+70mM) 5xcDNA	UBCE	25.6853
	H8	24h LEAF NaCl+NaHCO3 (50mM+70mM) 5xcDNA	UBCE	23.5232		H8	24h ROOT NaCl+NaHCO3 (50mM+70mM) 5xcDNA	UBCE	25.5213
	H9	24h LEAF NaCl+NaHCO3 (50mM+70mM) 5xcDNA	UBCE	23.8475		H9	24h ROOT NaCl+NaHCO3 (50mM+70mM) 5xcDNA	UBCE	25.4672
PEG	A1	2h LEAF PEG8000 (8%) 5xcDNA	actin	25.3661	PEG	A1	2h ROOT PEG8000 (8%) 5xcDNA	actin	26.8069
	A2	2h LEAF PEG8000 (8%) 5xcDNA	actin	25.3753		A2	2h ROOT PEG8000 (8%) 5xcDNA	actin	26.9386
	A3	2h LEAF PEG8000 (8%) 5xcDNA	actin	25.154		A3	2h ROOT PEG8000 (8%) 5xcDNA	actin	26.9802
	B1	6h LEAF PEG8000 (8%) 5xcDNA	actin	25.2762		B1	6h ROOT PEG8000 (8%) 5xcDNA	actin	26.8991
	B2	6h LEAF PEG8000 (8%) 5xcDNA	actin	25.1761		B2	6h ROOT PEG8000 (8%) 5xcDNA	actin	26.989
	B3	6h LEAF PEG8000 (8%) 5xcDNA	actin	24.9411		B3	6h ROOT PEG8000 (8%) 5xcDNA	actin	26.4911
	C1	12h LEAF PEG8000 (8%) 5xcDNA	actin	25.9708		C1	12h ROOT PEG8000 (8%) 5xcDNA	actin	26.3651
	C2	12h LEAF PEG8000 (8%) 5xcDNA	actin	25.7631		C2	12h ROOT PEG8000 (8%) 5xcDNA	actin	26.4383
	C3	12h LEAF PEG8000 (8%) 5xcDNA	actin	26.1619		C3	12h ROOT PEG8000 (8%) 5xcDNA	actin	26.3946
	D1	24h LEAF PEG8000 (8%) 5xcDNA	actin	25.8743		D1	24h ROOT PEG8000 (8%) 5xcDNA	actin	36.994
	D2	24h LEAF PEG8000 (8%) 5xcDNA	actin	25.4494		D2	24h ROOT PEG8000 (8%) 5xcDNA	actin	Undetermined
	D3	24h LEAF PEG8000 (8%) 5xcDNA	actin	25.9349		D3	24h ROOT PEG8000 (8%) 5xcDNA	actin	25.5202
	E1	2h LEAF PEG8000 (8%) 5xcDNA	CYP	28.398		E1	2h ROOT PEG8000 (8%) 5xcDNA	CYP	32.7952
	E2	2h LEAF PEG8000 (8%) 5xcDNA	CYP	28.9343		E2	2h ROOT PEG8000 (8%) 5xcDNA	CYP	33.1039
	E3	2h LEAF PEG8000 (8%) 5xcDNA	CYP	28.2127		E3	2h ROOT PEG8000 (8%) 5xcDNA	CYP	32.4435
	F1	6h LEAF PEG8000 (8%) 5xcDNA	CYP	27.1738		F1	6h ROOT PEG8000 (8%) 5xcDNA	CYP	32.6853
	F2	6h LEAF PEG8000 (8%) 5xcDNA	CYP	27.1679		F2	6h ROOT PEG8000 (8%) 5xcDNA	CYP	32.8762
	F3	6h LEAF PEG8000 (8%) 5xcDNA	CYP	27.3116		F3	6h ROOT PEG8000 (8%) 5xcDNA	CYP	32.9097
	G1	12h LEAF PEG8000 (8%) 5xcDNA	CYP	28.8551		G1	12h ROOT PEG8000 (8%) 5xcDNA	CYP	32.2154
	G2	12h LEAF PEG8000 (8%) 5xcDNA	CYP	28.4469		G2	12h ROOT PEG8000 (8%) 5xcDNA	CYP	31.6423
	G3	12h LEAF PEG8000 (8%) 5xcDNA	CYP	28.5764		G3	12h ROOT PEG8000 (8%) 5xcDNA	CYP	31.9686
	H1	24h LEAF PEG8000 (8%) 5xcDNA	CYP	27.7453		H1	24h ROOT PEG8000 (8%) 5xcDNA	CYP	31.0549
	H2	24h LEAF PEG8000 (8%) 5xcDNA	CYP	28.1531		H2	24h ROOT PEG8000 (8%) 5xcDNA	CYP	30.8509
	H3	24h LEAF PEG8000 (8%) 5xcDNA	CYP	28.271		H3	24h ROOT PEG8000 (8%) 5xcDNA	CYP	31.9227
	A4	2h LEAF PEG8000 (8%) 5xcDNA	EF1α	22.0814		A4	2h ROOT PEG8000 (8%) 5xcDNA	EF1α	25.2722
	A5	2h LEAF PEG8000 (8%) 5xcDNA	EF1α	22.077		A5	2h ROOT PEG8000 (8%) 5xcDNA	EF1α	25.2582
	A6	2h LEAF PEG8000 (8%) 5xcDNA	EF1α	22.3151		A6	2h ROOT PEG8000 (8%) 5xcDNA	EF1α	25.3512
	B4	6h LEAF PEG8000 (8%) 5xcDNA	EF1α	21.3859		B4	6h ROOT PEG8000 (8%) 5xcDNA	EF1α	25.956
	B5	6h LEAF PEG8000 (8%) 5xcDNA	EF1α	21.716		B5	6h ROOT PEG8000 (8%) 5xcDNA	EF1α	25.9236
	B6	6h LEAF PEG8000 (8%) 5xcDNA	EF1α	21.6636		B6	6h ROOT PEG8000 (8%) 5xcDNA	EF1α	25.8641
	C4	12h LEAF PEG8000 (8%) 5xcDNA	EF1α	22.9214		C4	12h ROOT PEG8000 (8%) 5xcDNA	EF1α	25.238
	C5	12h LEAF PEG8000 (8%) 5xcDNA	EF1α	22.7763		C5	12h ROOT PEG8000 (8%) 5xcDNA	EF1α	25.3352
	C6	12h LEAF PEG8000 (8%) 5xcDNA	EF1α	22.4137		C6	12h ROOT PEG8000 (8%) 5xcDNA	EF1α	25.0143
	D4	24h LEAF PEG8000 (8%) 5xcDNA	EF1α	21.9589		D4	24h ROOT PEG8000 (8%) 5xcDNA	EF1α	22.4883
	D5	24h LEAF PEG8000 (8%) 5xcDNA	EF1α	22.1645		D5	24h ROOT PEG8000 (8%) 5xcDNA	EF1α	22.8429
	D6	24h LEAF PEG8000 (8%) 5xcDNA	EF1α	22.2573		D6	24h ROOT PEG8000 (8%) 5xcDNA	EF1α	23.473
	E4	2h LEAF PEG8000 (8%) 5xcDNA	EIF	22.4386		E4	2h ROOT PEG8000 (8%) 5xcDNA	EIF	24.7254
	E5	2h LEAF PEG8000 (8%) 5xcDNA	EIF	22.2635		E5	2h ROOT PEG8000 (8%) 5xcDNA	EIF	25.1225
	E6	2h LEAF PEG8000 (8%) 5xcDNA	EIF	22.8384		E6	2h ROOT PEG8000 (8%) 5xcDNA	EIF	24.6538
	F4	6h LEAF PEG8000 (8%) 5xcDNA	EIF	22.316		F4	6h ROOT PEG8000 (8%) 5xcDNA	EIF	25.1162
	F5	6h LEAF PEG8000 (8%) 5xcDNA	EIF	22.204		F5	6h ROOT PEG8000 (8%) 5xcDNA	EIF	24.7836
	F6	6h LEAF PEG8000 (8%) 5xcDNA	EIF	22.6157		F6	6h ROOT PEG8000 (8%) 5xcDNA	EIF	25.1856
	G4	12h LEAF PEG8000 (8%) 5xcDNA	EIF	23.0681		G4	12h ROOT PEG8000 (8%) 5xcDNA	EIF	24.9526
	G5	12h LEAF PEG8000 (8%) 5xcDNA	EIF	22.922		G5	12h ROOT PEG8000 (8%) 5xcDNA	EIF	25.0395
	G6	12h LEAF PEG8000 (8%) 5xcDNA	EIF	22.6775		G6	12h ROOT PEG8000 (8%) 5xcDNA	EIF	24.8345
	H4	24h LEAF PEG8000 (8%) 5xcDNA	EIF	21.878		H4	24h ROOT PEG8000 (8%) 5xcDNA	EIF	23.8755
	H5	24h LEAF PEG8000 (8%) 5xcDNA	EIF	22.049		H5	24h ROOT PEG8000 (8%) 5xcDNA	EIF	23.914
	H6	24h LEAF PEG8000 (8%) 5xcDNA	EIF	22.0683		H6	24h ROOT PEG8000 (8%) 5xcDNA	EIF	23.9445
	A7	2h LEAF PEG8000 (8%) 5xcDNA	Fbox	31.3837		A7	2h ROOT PEG8000 (8%) 5xcDNA	Fbox	34.6243
	A8	2h LEAF PEG8000 (8%) 5xcDNA	Fbox	30.7364		A8	2h ROOT PEG8000 (8%) 5xcDNA	Fbox	34.3497
	A9	2h LEAF PEG8000 (8%) 5xcDNA	Fbox	30.9376		A9	2h ROOT PEG8000 (8%) 5xcDNA	Fbox	33.9785
	B7	6h LEAF PEG8000 (8%) 5xcDNA	Fbox	31.7632		B7	6h ROOT PEG8000 (8%) 5xcDNA	Fbox	35.2414
	B8	6h LEAF PEG8000 (8%) 5xcDNA	Fbox	31.4333		B8	6h ROOT PEG8000 (8%) 5xcDNA	Fbox	35.503
	B9	6h LEAF PEG8000 (8%) 5xcDNA	Fbox	31.4186		B9	6h ROOT PEG8000 (8%) 5xcDNA	Fbox	34.599
	C7	12h LEAF PEG8000 (8%) 5xcDNA	Fbox	31.0774		C7	12h ROOT PEG8000 (8%) 5xcDNA	Fbox	34.7474
	C8	12h LEAF PEG8000 (8%) 5xcDNA	Fbox	30.9662		C8	12h ROOT PEG8000 (8%) 5xcDNA	Fbox	35.199
	C9	12h LEAF PEG8000 (8%) 5xcDNA	Fbox	30.9364		C9	12h ROOT PEG8000 (8%) 5xcDNA	Fbox	34.9373
	D7	24h LEAF PEG8000 (8%) 5xcDNA	Fbox	29.8475		D7	24h ROOT PEG8000 (8%) 5xcDNA	Fbox	32.9562
	D8	24h LEAF PEG8000 (8%) 5xcDNA	Fbox	30.6206		D8	24h ROOT PEG8000 (8%) 5xcDNA	Fbox	32.9214
	D9	24h LEAF PEG8000 (8%) 5xcDNA	Fbox	30.2941		D9	24h ROOT PEG8000 (8%) 5xcDNA	Fbox	32.9957
	E7	2h LEAF PEG8000 (8%) 5xcDNA	FLD	27.5289		E7	2h ROOT PEG8000 (8%) 5xcDNA	FLD	32.1086
	E8	2h LEAF PEG8000 (8%) 5xcDNA	FLD	27.9443		E8	2h ROOT PEG8000 (8%) 5xcDNA	FLD	32.6661
	E9	2h LEAF PEG8000 (8%) 5xcDNA	FLD	26.7415		E9	2h ROOT PEG8000 (8%) 5xcDNA	FLD	32.0445
	F7	6h LEAF PEG8000 (8%) 5xcDNA	FLD	28.5548		F7	6h ROOT PEG8000 (8%) 5xcDNA	FLD	33.075
	F8	6h LEAF PEG8000 (8%) 5xcDNA	FLD	29.0807		F8	6h ROOT PEG8000 (8%) 5xcDNA	FLD	33.1692
	F9	6h LEAF PEG8000 (8%) 5xcDNA	FLD	28.9582		F9	6h ROOT PEG8000 (8%) 5xcDNA	FLD	33.4456
	G7	12h LEAF PEG8000 (8%) 5xcDNA	FLD	28.5131		G7	12h ROOT PEG8000 (8%) 5xcDNA	FLD	32.5092
	G8	12h LEAF PEG8000 (8%) 5xcDNA	FLD	28.4899		G8	12h ROOT PEG8000 (8%) 5xcDNA	FLD	32.6409
	G9	12h LEAF PEG8000 (8%) 5xcDNA	FLD	28.0146		G9	12h ROOT PEG8000 (8%) 5xcDNA	FLD	32.208
	H7	24h LEAF PEG8000 (8%) 5xcDNA	FLD	27.6438		H7	24h ROOT PEG8000 (8%) 5xcDNA	FLD	31.2488
	H8	24h LEAF PEG8000 (8%) 5xcDNA	FLD	27.2535		H8	24h ROOT PEG8000 (8%) 5xcDNA	FLD	30.9458
	H9	24h LEAF PEG8000 (8%) 5xcDNA	FLD	27.3525		H9	24h ROOT PEG8000 (8%) 5xcDNA	FLD	30.6925
	A10	2h LEAF PEG8000 (8%) 5xcDNA	GAPDH	23.5897		A10	2h ROOT PEG8000 (8%) 5xcDNA	GAPDH	25.9058
	A11	2h LEAF PEG8000 (8%) 5xcDNA	GAPDH	24.0631		A11	2h ROOT PEG8000 (8%) 5xcDNA	GAPDH	25.8858
	A12	2h LEAF PEG8000 (8%) 5xcDNA	GAPDH	24.1447		A12	2h ROOT PEG8000 (8%) 5xcDNA	GAPDH	25.8765
	B10	6h LEAF PEG8000 (8%) 5xcDNA	GAPDH	24.4654		B10	6h ROOT PEG8000 (8%) 5xcDNA	GAPDH	25.579
	B11	6h LEAF PEG8000 (8%) 5xcDNA	GAPDH	24.2619		B11	6h ROOT PEG8000 (8%) 5xcDNA	GAPDH	26.1855
	B12	6h LEAF PEG8000 (8%) 5xcDNA	GAPDH	24.213		B12	6h ROOT PEG8000 (8%) 5xcDNA	GAPDH	26.0686
	C10	12h LEAF PEG8000 (8%) 5xcDNA	GAPDH	24.4739		C10	12h ROOT PEG8000 (8%) 5xcDNA	GAPDH	24.9723
	C11	12h LEAF PEG8000 (8%) 5xcDNA	GAPDH	23.935		C11	12h ROOT PEG8000 (8%) 5xcDNA	GAPDH	25.0184
	C12	12h LEAF PEG8000 (8%) 5xcDNA	GAPDH	24.3399		C12	12h ROOT PEG8000 (8%) 5xcDNA	GAPDH	25.0747
	D10	24h LEAF PEG8000 (8%) 5xcDNA	GAPDH	23.967		D10	24h ROOT PEG8000 (8%) 5xcDNA	GAPDH	23.9406
	D11	24h LEAF PEG8000 (8%) 5xcDNA	GAPDH	23.6994		D11	24h ROOT PEG8000 (8%) 5xcDNA	GAPDH	23.9798
	D12	24h LEAF PEG8000 (8%) 5xcDNA	GAPDH	23.7039		D12	24h ROOT PEG8000 (8%) 5xcDNA	GAPDH	23.9402
	E10	2h LEAF PEG8000 (8%) 5xcDNA	HIS	20.9631		E10	2h ROOT PEG8000 (8%) 5xcDNA	HIS	24.7061
	E11	2h LEAF PEG8000 (8%) 5xcDNA	HIS	21.8782		E11	2h ROOT PEG8000 (8%) 5xcDNA	HIS	24.7003
	E12	2h LEAF PEG8000 (8%) 5xcDNA	HIS	21.7342		E12	2h ROOT PEG8000 (8%) 5xcDNA	HIS	24.7469
	F10	6h LEAF PEG8000 (8%) 5xcDNA	HIS	22.3991		F10	6h ROOT PEG8000 (8%) 5xcDNA	HIS	24.9154
	F11	6h LEAF PEG8000 (8%) 5xcDNA	HIS	22.122		F11	6h ROOT PEG8000 (8%) 5xcDNA	HIS	24.9497
	F12	6h LEAF PEG8000 (8%) 5xcDNA	HIS	22.1985		F12	6h ROOT PEG8000 (8%) 5xcDNA	HIS	25.1332
	G10	12h LEAF PEG8000 (8%) 5xcDNA	HIS	20.8477		G10	12h ROOT PEG8000 (8%) 5xcDNA	HIS	24.6018
	G11	12h LEAF PEG8000 (8%) 5xcDNA	HIS	21.6857		G11	12h ROOT PEG8000 (8%) 5xcDNA	HIS	24.3033
	G12	12h LEAF PEG8000 (8%) 5xcDNA	HIS	21.7571		G12	12h ROOT PEG8000 (8%) 5xcDNA	HIS	24.5688
	H10	24h LEAF PEG8000 (8%) 5xcDNA	HIS	21.5934		H10	24h ROOT PEG8000 (8%) 5xcDNA	HIS	23.2404
	H11	24h LEAF PEG8000 (8%) 5xcDNA	HIS	20.929		H11	24h ROOT PEG8000 (8%) 5xcDNA	HIS	23.2901
	H12	24h LEAF PEG8000 (8%) 5xcDNA	HIS	21.768		H12	24h ROOT PEG8000 (8%) 5xcDNA	HIS	23.0241
	A1	2h LEAF PEG8000 (8%) 5xcDNA	PP2A	27.3277		A1	2h ROOT PEG8000 (8%) 5xcDNA	PP2A	29.0491
	A2	2h LEAF PEG8000 (8%) 5xcDNA	PP2A	26.8628		A2	2h ROOT PEG8000 (8%) 5xcDNA	PP2A	29.9223
	A3	2h LEAF PEG8000 (8%) 5xcDNA	PP2A	27.284		A3	2h ROOT PEG8000 (8%) 5xcDNA	PP2A	30.0602
	B1	6h LEAF PEG8000 (8%) 5xcDNA	PP2A	27.8738		B1	6h ROOT PEG8000 (8%) 5xcDNA	PP2A	29.5652
	B2	6h LEAF PEG8000 (8%) 5xcDNA	PP2A	27.9437		B2	6h ROOT PEG8000 (8%) 5xcDNA	PP2A	30.3845
	B3	6h LEAF PEG8000 (8%) 5xcDNA	PP2A	27.2689		B3	6h ROOT PEG8000 (8%) 5xcDNA	PP2A	30.0952
	C1	12h LEAF PEG8000 (8%) 5xcDNA	PP2A	26.8832		C1	12h ROOT PEG8000 (8%) 5xcDNA	PP2A	29.5008
	C2	12h LEAF PEG8000 (8%) 5xcDNA	PP2A	26.7205		C2	12h ROOT PEG8000 (8%) 5xcDNA	PP2A	29.7458
	C3	12h LEAF PEG8000 (8%) 5xcDNA	PP2A	26.7135		C3	12h ROOT PEG8000 (8%) 5xcDNA	PP2A	29.2989
	D1	24h LEAF PEG8000 (8%) 5xcDNA	PP2A	26.5778		D1	24h ROOT PEG8000 (8%) 5xcDNA	PP2A	28.0965
	D2	24h LEAF PEG8000 (8%) 5xcDNA	PP2A	26.809		D2	24h ROOT PEG8000 (8%) 5xcDNA	PP2A	28.4007
	D3	24h LEAF PEG8000 (8%) 5xcDNA	PP2A	25.9251		D3	24h ROOT PEG8000 (8%) 5xcDNA	PP2A	27.7405
	E1	2h LEAF PEG8000 (8%) 5xcDNA	RP	24.4361		E1	2h ROOT PEG8000 (8%) 5xcDNA	RP	26.328
	E2	2h LEAF PEG8000 (8%) 5xcDNA	RP	24.9352		E2	2h ROOT PEG8000 (8%) 5xcDNA	RP	26.9322
	E3	2h LEAF PEG8000 (8%) 5xcDNA	RP	24.3645		E3	2h ROOT PEG8000 (8%) 5xcDNA	RP	26.2686
	F1	6h LEAF PEG8000 (8%) 5xcDNA	RP	24.4118		F1	6h ROOT PEG8000 (8%) 5xcDNA	RP	26.978
	F2	6h LEAF PEG8000 (8%) 5xcDNA	RP	24.3089		F2	6h ROOT PEG8000 (8%) 5xcDNA	RP	26.8792
	F3	6h LEAF PEG8000 (8%) 5xcDNA	RP	24.6049		F3	6h ROOT PEG8000 (8%) 5xcDNA	RP	26.8714
	G1	12h LEAF PEG8000 (8%) 5xcDNA	RP	24.6126		G1	12h ROOT PEG8000 (8%) 5xcDNA	RP	26.0202
	G2	12h LEAF PEG8000 (8%) 5xcDNA	RP	24.6495		G2	12h ROOT PEG8000 (8%) 5xcDNA	RP	25.754
	G3	12h LEAF PEG8000 (8%) 5xcDNA	RP	24.563		G3	12h ROOT PEG8000 (8%) 5xcDNA	RP	25.4968
	H1	24h LEAF PEG8000 (8%) 5xcDNA	RP	24.2113		H1	24h ROOT PEG8000 (8%) 5xcDNA	RP	24.9592
	H2	24h LEAF PEG8000 (8%) 5xcDNA	RP	24.2442		H2	24h ROOT PEG8000 (8%) 5xcDNA	RP	24.9877
	H3	24h LEAF PEG8000 (8%) 5xcDNA	RP	24.3444		H3	24h ROOT PEG8000 (8%) 5xcDNA	RP	24.9886
	A4	2h LEAF PEG8000 (8%) 5xcDNA	SAND	27.1931		A4	2h ROOT PEG8000 (8%) 5xcDNA	SAND	29.9651
	A5	2h LEAF PEG8000 (8%) 5xcDNA	SAND	26.4808		A5	2h ROOT PEG8000 (8%) 5xcDNA	SAND	29.9637
	A6	2h LEAF PEG8000 (8%) 5xcDNA	SAND	26.9416		A6	2h ROOT PEG8000 (8%) 5xcDNA	SAND	29.7226
	B4	6h LEAF PEG8000 (8%) 5xcDNA	SAND	27.2464		B4	6h ROOT PEG8000 (8%) 5xcDNA	SAND	30.6929
	B5	6h LEAF PEG8000 (8%) 5xcDNA	SAND	27.1118		B5	6h ROOT PEG8000 (8%) 5xcDNA	SAND	30.7494
	B6	6h LEAF PEG8000 (8%) 5xcDNA	SAND	27.0275		B6	6h ROOT PEG8000 (8%) 5xcDNA	SAND	30.6295
	C4	12h LEAF PEG8000 (8%) 5xcDNA	SAND	26.9291		C4	12h ROOT PEG8000 (8%) 5xcDNA	SAND	29.9767
	C5	12h LEAF PEG8000 (8%) 5xcDNA	SAND	26.6376		C5	12h ROOT PEG8000 (8%) 5xcDNA	SAND	29.7835
	C6	12h LEAF PEG8000 (8%) 5xcDNA	SAND	26.6564		C6	12h ROOT PEG8000 (8%) 5xcDNA	SAND	29.7057
	D4	24h LEAF PEG8000 (8%) 5xcDNA	SAND	26.5408		D4	24h ROOT PEG8000 (8%) 5xcDNA	SAND	28.1864
	D5	24h LEAF PEG8000 (8%) 5xcDNA	SAND	26.4896		D5	24h ROOT PEG8000 (8%) 5xcDNA	SAND	27.9355
	D6	24h LEAF PEG8000 (8%) 5xcDNA	SAND	26.467		D6	24h ROOT PEG8000 (8%) 5xcDNA	SAND	28.2892
	E4	2h LEAF PEG8000 (8%) 5xcDNA	TBP	28.2363		E4	2h ROOT PEG8000 (8%) 5xcDNA	TBP	29.9789
	E5	2h LEAF PEG8000 (8%) 5xcDNA	TBP	27.8679		E5	2h ROOT PEG8000 (8%) 5xcDNA	TBP	30.4933
	E6	2h LEAF PEG8000 (8%) 5xcDNA	TBP	27.9353		E6	2h ROOT PEG8000 (8%) 5xcDNA	TBP	30.4959
	F4	6h LEAF PEG8000 (8%) 5xcDNA	TBP	28.5484		F4	6h ROOT PEG8000 (8%) 5xcDNA	TBP	30.952
	F5	6h LEAF PEG8000 (8%) 5xcDNA	TBP	28.4307		F5	6h ROOT PEG8000 (8%) 5xcDNA	TBP	30.9308
	F6	6h LEAF PEG8000 (8%) 5xcDNA	TBP	28.562		F6	6h ROOT PEG8000 (8%) 5xcDNA	TBP	30.4836
	G4	12h LEAF PEG8000 (8%) 5xcDNA	TBP	27.9514		G4	12h ROOT PEG8000 (8%) 5xcDNA	TBP	29.5943
	G5	12h LEAF PEG8000 (8%) 5xcDNA	TBP	27.8431		G5	12h ROOT PEG8000 (8%) 5xcDNA	TBP	29.4219
	G6	12h LEAF PEG8000 (8%) 5xcDNA	TBP	27.7286		G6	12h ROOT PEG8000 (8%) 5xcDNA	TBP	29.9414
	H4	24h LEAF PEG8000 (8%) 5xcDNA	TBP	27.9755		H4	24h ROOT PEG8000 (8%) 5xcDNA	TBP	28.8337
	H5	24h LEAF PEG8000 (8%) 5xcDNA	TBP	27.972		H5	24h ROOT PEG8000 (8%) 5xcDNA	TBP	28.6558
	H6	24h LEAF PEG8000 (8%) 5xcDNA	TBP	27.6415		H6	24h ROOT PEG8000 (8%) 5xcDNA	TBP	29.0844
	A7	2h LEAF PEG8000 (8%) 5xcDNA	TUB	26.2333		A7	2h ROOT PEG8000 (8%) 5xcDNA	TUB	30.0895
	A8	2h LEAF PEG8000 (8%) 5xcDNA	TUB	25.8894		A8	2h ROOT PEG8000 (8%) 5xcDNA	TUB	30.2747
	A9	2h LEAF PEG8000 (8%) 5xcDNA	TUB	26.2619		A9	2h ROOT PEG8000 (8%) 5xcDNA	TUB	29.962
	B7	6h LEAF PEG8000 (8%) 5xcDNA	TUB	26.2638		B7	6h ROOT PEG8000 (8%) 5xcDNA	TUB	30.5628
	B8	6h LEAF PEG8000 (8%) 5xcDNA	TUB	25.81		B8	6h ROOT PEG8000 (8%) 5xcDNA	TUB	30.3721
	B9	6h LEAF PEG8000 (8%) 5xcDNA	TUB	26.2028		B9	6h ROOT PEG8000 (8%) 5xcDNA	TUB	30.361
	C7	12h LEAF PEG8000 (8%) 5xcDNA	TUB	26.418		C7	12h ROOT PEG8000 (8%) 5xcDNA	TUB	29.1829
	C8	12h LEAF PEG8000 (8%) 5xcDNA	TUB	26.2372		C8	12h ROOT PEG8000 (8%) 5xcDNA	TUB	29.8427
	C9	12h LEAF PEG8000 (8%) 5xcDNA	TUB	26.6274		C9	12h ROOT PEG8000 (8%) 5xcDNA	TUB	29.9407
	D7	24h LEAF PEG8000 (8%) 5xcDNA	TUB	26.0956		D7	24h ROOT PEG8000 (8%) 5xcDNA	TUB	28.4116
	D8	24h LEAF PEG8000 (8%) 5xcDNA	TUB	26.4188		D8	24h ROOT PEG8000 (8%) 5xcDNA	TUB	28.8579
	D9	24h LEAF PEG8000 (8%) 5xcDNA	TUB	26.9343		D9	24h ROOT PEG8000 (8%) 5xcDNA	TUB	28.7702
	E7	2h LEAF PEG8000 (8%) 5xcDNA	UBCE	23.5544		E7	2h ROOT PEG8000 (8%) 5xcDNA	UBCE	24.4452
	E8	2h LEAF PEG8000 (8%) 5xcDNA	UBCE	23.7003		E8	2h ROOT PEG8000 (8%) 5xcDNA	UBCE	24.5529
	E9	2h LEAF PEG8000 (8%) 5xcDNA	UBCE	23.9369		E9	2h ROOT PEG8000 (8%) 5xcDNA	UBCE	24.9748
	F7	6h LEAF PEG8000 (8%) 5xcDNA	UBCE	24.3687		F7	6h ROOT PEG8000 (8%) 5xcDNA	UBCE	24.941
	F8	6h LEAF PEG8000 (8%) 5xcDNA	UBCE	23.9664		F8	6h ROOT PEG8000 (8%) 5xcDNA	UBCE	24.9726
	F9	6h LEAF PEG8000 (8%) 5xcDNA	UBCE	24.0786		F9	6h ROOT PEG8000 (8%) 5xcDNA	UBCE	24.8249
	G7	12h LEAF PEG8000 (8%) 5xcDNA	UBCE	23.711		G7	12h ROOT PEG8000 (8%) 5xcDNA	UBCE	24.3353
	G8	12h LEAF PEG8000 (8%) 5xcDNA	UBCE	24.3276		G8	12h ROOT PEG8000 (8%) 5xcDNA	UBCE	24.433
	G9	12h LEAF PEG8000 (8%) 5xcDNA	UBCE	24.0513		G9	12h ROOT PEG8000 (8%) 5xcDNA	UBCE	24.28
	H7	24h LEAF PEG8000 (8%) 5xcDNA	UBCE	24.1417		H7	24h ROOT PEG8000 (8%) 5xcDNA	UBCE	24.3492
	H8	24h LEAF PEG8000 (8%) 5xcDNA	UBCE	24.2075		H8	24h ROOT PEG8000 (8%) 5xcDNA	UBCE	24.2793
	H9	24h LEAF PEG8000 (8%) 5xcDNA	UBCE	23.7245		H9	24h ROOT PEG8000 (8%) 5xcDNA	UBCE	24.1105
AlCl3	A1	2h LEAF AlCl3 (100uM) 5xcDNA	actin	25.4415	AlCl3	A1	2h ROOT AlCl3 (100uM) 5xcDNA	actin	27.642
	A2	2h LEAF AlCl3 (100uM) 5xcDNA	actin	25.5225		A2	2h ROOT AlCl3 (100uM) 5xcDNA	actin	27.569
	A3	2h LEAF AlCl3 (100uM) 5xcDNA	actin	25.5244		A3	2h ROOT AlCl3 (100uM) 5xcDNA	actin	27.9268
	B1	6h LEAF AlCl3 (100uM) 5xcDNA	actin	23.8065		B1	6h ROOT AlCl3 (100uM) 5xcDNA	actin	26.2388
	B2	6h LEAF AlCl3 (100uM) 5xcDNA	actin	23.8471		B2	6h ROOT AlCl3 (100uM) 5xcDNA	actin	26.186
	B3	6h LEAF AlCl3 (100uM) 5xcDNA	actin	23.7334		B3	6h ROOT AlCl3 (100uM) 5xcDNA	actin	26.128
	C1	12h LEAF AlCl3 (100uM) 5xcDNA	actin	25.8639		C1	12h ROOT AlCl3 (100uM) 5xcDNA	actin	25.638
	C2	12h LEAF AlCl3 (100uM) 5xcDNA	actin	25.7179		C2	12h ROOT AlCl3 (100uM) 5xcDNA	actin	25.5258
	C3	12h LEAF AlCl3 (100uM) 5xcDNA	actin	25.9379		C3	12h ROOT AlCl3 (100uM) 5xcDNA	actin	25.6224
	D1	24h LEAF AlCl3 (100uM) 5xcDNA	actin	25.3468		D1	24h ROOT AlCl3 (100uM) 5xcDNA	actin	25.075
	D2	24h LEAF AlCl3 (100uM) 5xcDNA	actin	25.2954		D2	24h ROOT AlCl3 (100uM) 5xcDNA	actin	24.9932
	D3	24h LEAF AlCl3 (100uM) 5xcDNA	actin	25.2735		D3	24h ROOT AlCl3 (100uM) 5xcDNA	actin	25.0779
	E1	2h LEAF AlCl3 (100uM) 5xcDNA	CYP	27.9683		E1	2h ROOT AlCl3 (100uM) 5xcDNA	CYP	33.8794
	E2	2h LEAF AlCl3 (100uM) 5xcDNA	CYP	28.9262		E2	2h ROOT AlCl3 (100uM) 5xcDNA	CYP	33.9388
	E3	2h LEAF AlCl3 (100uM) 5xcDNA	CYP	28.4787		E3	2h ROOT AlCl3 (100uM) 5xcDNA	CYP	34.8503
	F1	6h LEAF AlCl3 (100uM) 5xcDNA	CYP	27.5492		F1	6h ROOT AlCl3 (100uM) 5xcDNA	CYP	31.6029
	F2	6h LEAF AlCl3 (100uM) 5xcDNA	CYP	27.0463		F2	6h ROOT AlCl3 (100uM) 5xcDNA	CYP	31.6389
	F3	6h LEAF AlCl3 (100uM) 5xcDNA	CYP	27.1483		F3	6h ROOT AlCl3 (100uM) 5xcDNA	CYP	31.4848
	G1	12h LEAF AlCl3 (100uM) 5xcDNA	CYP	25.7114		G1	12h ROOT AlCl3 (100uM) 5xcDNA	CYP	30.5956
	G2	12h LEAF AlCl3 (100uM) 5xcDNA	CYP	29.6111		G2	12h ROOT AlCl3 (100uM) 5xcDNA	CYP	30.6089
	G3	12h LEAF AlCl3 (100uM) 5xcDNA	CYP	28.986		G3	12h ROOT AlCl3 (100uM) 5xcDNA	CYP	30.4559
	H1	24h LEAF AlCl3 (100uM) 5xcDNA	CYP	28.4216		H1	24h ROOT AlCl3 (100uM) 5xcDNA	CYP	29.6593
	H2	24h LEAF AlCl3 (100uM) 5xcDNA	CYP	28.0501		H2	24h ROOT AlCl3 (100uM) 5xcDNA	CYP	29.9338
	H3	24h LEAF AlCl3 (100uM) 5xcDNA	CYP	28.4105		H3	24h ROOT AlCl3 (100uM) 5xcDNA	CYP	29.6115
	A4	2h LEAF AlCl3 (100uM) 5xcDNA	EF1α	22.2508		A4	2h ROOT AlCl3 (100uM) 5xcDNA	EF1α	25.4658
	A5	2h LEAF AlCl3 (100uM) 5xcDNA	EF1α	22.3073		A5	2h ROOT AlCl3 (100uM) 5xcDNA	EF1α	25.4745
	A6	2h LEAF AlCl3 (100uM) 5xcDNA	EF1α	22.3589		A6	2h ROOT AlCl3 (100uM) 5xcDNA	EF1α	25.765
	B4	6h LEAF AlCl3 (100uM) 5xcDNA	EF1α	20.9105		B4	6h ROOT AlCl3 (100uM) 5xcDNA	EF1α	23.3585
	B5	6h LEAF AlCl3 (100uM) 5xcDNA	EF1α	20.8291		B5	6h ROOT AlCl3 (100uM) 5xcDNA	EF1α	23.2884
	B6	6h LEAF AlCl3 (100uM) 5xcDNA	EF1α	20.8756		B6	6h ROOT AlCl3 (100uM) 5xcDNA	EF1α	23.402
	C4	12h LEAF AlCl3 (100uM) 5xcDNA	EF1α	22.413		C4	12h ROOT AlCl3 (100uM) 5xcDNA	EF1α	22.3819
	C5	12h LEAF AlCl3 (100uM) 5xcDNA	EF1α	22.5458		C5	12h ROOT AlCl3 (100uM) 5xcDNA	EF1α	22.4494
	C6	12h LEAF AlCl3 (100uM) 5xcDNA	EF1α	22.5474		C6	12h ROOT AlCl3 (100uM) 5xcDNA	EF1α	22.4996
	D4	24h LEAF AlCl3 (100uM) 5xcDNA	EF1α	22.1867		D4	24h ROOT AlCl3 (100uM) 5xcDNA	EF1α	21.8969
	D5	24h LEAF AlCl3 (100uM) 5xcDNA	EF1α	21.8829		D5	24h ROOT AlCl3 (100uM) 5xcDNA	EF1α	21.9113
	D6	24h LEAF AlCl3 (100uM) 5xcDNA	EF1α	21.9552		D6	24h ROOT AlCl3 (100uM) 5xcDNA	EF1α	21.9599
	E4	2h LEAF AlCl3 (100uM) 5xcDNA	EIF	22.9225		E4	2h ROOT AlCl3 (100uM) 5xcDNA	EIF	24.5105
	E5	2h LEAF AlCl3 (100uM) 5xcDNA	EIF	22.166		E5	2h ROOT AlCl3 (100uM) 5xcDNA	EIF	24.444
	E6	2h LEAF AlCl3 (100uM) 5xcDNA	EIF	22.975		E6	2h ROOT AlCl3 (100uM) 5xcDNA	EIF	24.3243
	F4	6h LEAF AlCl3 (100uM) 5xcDNA	EIF	20.9486		F4	6h ROOT AlCl3 (100uM) 5xcDNA	EIF	23.4628
	F5	6h LEAF AlCl3 (100uM) 5xcDNA	EIF	20.9357		F5	6h ROOT AlCl3 (100uM) 5xcDNA	EIF	23.9191
	F6	6h LEAF AlCl3 (100uM) 5xcDNA	EIF	20.5272		F6	6h ROOT AlCl3 (100uM) 5xcDNA	EIF	23.7136
	G4	12h LEAF AlCl3 (100uM) 5xcDNA	EIF	22.7034		G4	12h ROOT AlCl3 (100uM) 5xcDNA	EIF	22.9479
	G5	12h LEAF AlCl3 (100uM) 5xcDNA	EIF	22.4972		G5	12h ROOT AlCl3 (100uM) 5xcDNA	EIF	23.0278
	G6	12h LEAF AlCl3 (100uM) 5xcDNA	EIF	21.9063		G6	12h ROOT AlCl3 (100uM) 5xcDNA	EIF	22.8766
	H4	24h LEAF AlCl3 (100uM) 5xcDNA	EIF	22.644		H4	24h ROOT AlCl3 (100uM) 5xcDNA	EIF	23.0145
	H5	24h LEAF AlCl3 (100uM) 5xcDNA	EIF	22.6132		H5	24h ROOT AlCl3 (100uM) 5xcDNA	EIF	22.4829
	H6	24h LEAF AlCl3 (100uM) 5xcDNA	EIF	22.9172		H6	24h ROOT AlCl3 (100uM) 5xcDNA	EIF	23.0364
	A7	2h LEAF AlCl3 (100uM) 5xcDNA	Fbox	32.7345		A7	2h ROOT AlCl3 (100uM) 5xcDNA	Fbox	37.0016
	A8	2h LEAF AlCl3 (100uM) 5xcDNA	Fbox	32.4771		A8	2h ROOT AlCl3 (100uM) 5xcDNA	Fbox	35.7219
	A9	2h LEAF AlCl3 (100uM) 5xcDNA	Fbox	32.6051		A9	2h ROOT AlCl3 (100uM) 5xcDNA	Fbox	36.3533
	B7	6h LEAF AlCl3 (100uM) 5xcDNA	Fbox	30.9416		B7	6h ROOT AlCl3 (100uM) 5xcDNA	Fbox	31.9872
	B8	6h LEAF AlCl3 (100uM) 5xcDNA	Fbox	31.2361		B8	6h ROOT AlCl3 (100uM) 5xcDNA	Fbox	31.8877
	B9	6h LEAF AlCl3 (100uM) 5xcDNA	Fbox	31.5683		B9	6h ROOT AlCl3 (100uM) 5xcDNA	Fbox	32.1456
	C7	12h LEAF AlCl3 (100uM) 5xcDNA	Fbox	32.3207		C7	12h ROOT AlCl3 (100uM) 5xcDNA	Fbox	31.1756
	C8	12h LEAF AlCl3 (100uM) 5xcDNA	Fbox	32.2759		C8	12h ROOT AlCl3 (100uM) 5xcDNA	Fbox	30.9391
	C9	12h LEAF AlCl3 (100uM) 5xcDNA	Fbox	32.4069		C9	12h ROOT AlCl3 (100uM) 5xcDNA	Fbox	30.9244
	D7	24h LEAF AlCl3 (100uM) 5xcDNA	Fbox	31.1933		D7	24h ROOT AlCl3 (100uM) 5xcDNA	Fbox	31.4895
	D8	24h LEAF AlCl3 (100uM) 5xcDNA	Fbox	30.5973		D8	24h ROOT AlCl3 (100uM) 5xcDNA	Fbox	30.8982
	D9	24h LEAF AlCl3 (100uM) 5xcDNA	Fbox	30.7769		D9	24h ROOT AlCl3 (100uM) 5xcDNA	Fbox	30.6281
	E7	2h LEAF AlCl3 (100uM) 5xcDNA	FLD	29.9434		E7	2h ROOT AlCl3 (100uM) 5xcDNA	FLD	34.1544
	E8	2h LEAF AlCl3 (100uM) 5xcDNA	FLD	29.8556		E8	2h ROOT AlCl3 (100uM) 5xcDNA	FLD	34.9364
	E9	2h LEAF AlCl3 (100uM) 5xcDNA	FLD	29.9247		E9	2h ROOT AlCl3 (100uM) 5xcDNA	FLD	35.582
	F7	6h LEAF AlCl3 (100uM) 5xcDNA	FLD	28.2964		F7	6h ROOT AlCl3 (100uM) 5xcDNA	FLD	31.0799
	F8	6h LEAF AlCl3 (100uM) 5xcDNA	FLD	28.2558		F8	6h ROOT AlCl3 (100uM) 5xcDNA	FLD	30.9949
	F9	6h LEAF AlCl3 (100uM) 5xcDNA	FLD	28.0537		F9	6h ROOT AlCl3 (100uM) 5xcDNA	FLD	31.1643
	G7	12h LEAF AlCl3 (100uM) 5xcDNA	FLD	30.0543		G7	12h ROOT AlCl3 (100uM) 5xcDNA	FLD	30.3387
	G8	12h LEAF AlCl3 (100uM) 5xcDNA	FLD	29.4472		G8	12h ROOT AlCl3 (100uM) 5xcDNA	FLD	30.0705
	G9	12h LEAF AlCl3 (100uM) 5xcDNA	FLD	29.5438		G9	12h ROOT AlCl3 (100uM) 5xcDNA	FLD	30.0754
	H7	24h LEAF AlCl3 (100uM) 5xcDNA	FLD	29.1554		H7	24h ROOT AlCl3 (100uM) 5xcDNA	FLD	30.1525
	H8	24h LEAF AlCl3 (100uM) 5xcDNA	FLD	28.9605		H8	24h ROOT AlCl3 (100uM) 5xcDNA	FLD	30.089
	H9	24h LEAF AlCl3 (100uM) 5xcDNA	FLD	28.5847		H9	24h ROOT AlCl3 (100uM) 5xcDNA	FLD	30.1297
	A10	2h LEAF AlCl3 (100uM) 5xcDNA	GAPDH	24.8615		A10	2h ROOT AlCl3 (100uM) 5xcDNA	GAPDH	27.9454
	A11	2h LEAF AlCl3 (100uM) 5xcDNA	GAPDH	24.8437		A11	2h ROOT AlCl3 (100uM) 5xcDNA	GAPDH	27.9339
	A12	2h LEAF AlCl3 (100uM) 5xcDNA	GAPDH	24.9341		A12	2h ROOT AlCl3 (100uM) 5xcDNA	GAPDH	27.9576
	B10	6h LEAF AlCl3 (100uM) 5xcDNA	GAPDH	23.5142		B10	6h ROOT AlCl3 (100uM) 5xcDNA	GAPDH	24.6555
	B11	6h LEAF AlCl3 (100uM) 5xcDNA	GAPDH	23.8968		B11	6h ROOT AlCl3 (100uM) 5xcDNA	GAPDH	24.7547
	B12	6h LEAF AlCl3 (100uM) 5xcDNA	GAPDH	23.5695		B12	6h ROOT AlCl3 (100uM) 5xcDNA	GAPDH	24.6502
	C10	12h LEAF AlCl3 (100uM) 5xcDNA	GAPDH	25.3432		C10	12h ROOT AlCl3 (100uM) 5xcDNA	GAPDH	24.2037
	C11	12h LEAF AlCl3 (100uM) 5xcDNA	GAPDH	25.3769		C11	12h ROOT AlCl3 (100uM) 5xcDNA	GAPDH	24.1502
	C12	12h LEAF AlCl3 (100uM) 5xcDNA	GAPDH	25.3923		C12	12h ROOT AlCl3 (100uM) 5xcDNA	GAPDH	24.1501
	D10	24h LEAF AlCl3 (100uM) 5xcDNA	GAPDH	24.4995		D10	24h ROOT AlCl3 (100uM) 5xcDNA	GAPDH	23.6931
	D11	24h LEAF AlCl3 (100uM) 5xcDNA	GAPDH	24.3337		D11	24h ROOT AlCl3 (100uM) 5xcDNA	GAPDH	23.5699
	D12	24h LEAF AlCl3 (100uM) 5xcDNA	GAPDH	24.6824		D12	24h ROOT AlCl3 (100uM) 5xcDNA	GAPDH	23.6241
	E10	2h LEAF AlCl3 (100uM) 5xcDNA	HIS	22.185		E10	2h ROOT AlCl3 (100uM) 5xcDNA	HIS	25.6437
	E11	2h LEAF AlCl3 (100uM) 5xcDNA	HIS	22.4594		E11	2h ROOT AlCl3 (100uM) 5xcDNA	HIS	25.5456
	E12	2h LEAF AlCl3 (100uM) 5xcDNA	HIS	22.2637		E12	2h ROOT AlCl3 (100uM) 5xcDNA	HIS	25.7294
	F10	6h LEAF AlCl3 (100uM) 5xcDNA	HIS	20.3299		F10	6h ROOT AlCl3 (100uM) 5xcDNA	HIS	23.5125
	F11	6h LEAF AlCl3 (100uM) 5xcDNA	HIS	19.9292		F11	6h ROOT AlCl3 (100uM) 5xcDNA	HIS	23.4453
	F12	6h LEAF AlCl3 (100uM) 5xcDNA	HIS	20.1037		F12	6h ROOT AlCl3 (100uM) 5xcDNA	HIS	23.5037
	G10	12h LEAF AlCl3 (100uM) 5xcDNA	HIS	22.508		G10	12h ROOT AlCl3 (100uM) 5xcDNA	HIS	22.7077
	G11	12h LEAF AlCl3 (100uM) 5xcDNA	HIS	22.1989		G11	12h ROOT AlCl3 (100uM) 5xcDNA	HIS	22.716
	G12	12h LEAF AlCl3 (100uM) 5xcDNA	HIS	22.0336		G12	12h ROOT AlCl3 (100uM) 5xcDNA	HIS	22.8246
	H10	24h LEAF AlCl3 (100uM) 5xcDNA	HIS	21.9427		H10	24h ROOT AlCl3 (100uM) 5xcDNA	HIS	22.7682
	H11	24h LEAF AlCl3 (100uM) 5xcDNA	HIS	21.2775		H11	24h ROOT AlCl3 (100uM) 5xcDNA	HIS	22.9301
	H12	24h LEAF AlCl3 (100uM) 5xcDNA	HIS	21.9623		H12	24h ROOT AlCl3 (100uM) 5xcDNA	HIS	22.6653
	A1	2h LEAF AlCl3 (100uM) 5xcDNA	PP2A	27.641		A1	2h ROOT AlCl3 (100uM) 5xcDNA	PP2A	32.2702
	A2	2h LEAF AlCl3 (100uM) 5xcDNA	PP2A	28.2156		A2	2h ROOT AlCl3 (100uM) 5xcDNA	PP2A	32.2445
	A3	2h LEAF AlCl3 (100uM) 5xcDNA	PP2A	27.9469		A3	2h ROOT AlCl3 (100uM) 5xcDNA	PP2A	32.3413
	B1	6h LEAF AlCl3 (100uM) 5xcDNA	PP2A	25.8224		B1	6h ROOT AlCl3 (100uM) 5xcDNA	PP2A	29.4301
	B2	6h LEAF AlCl3 (100uM) 5xcDNA	PP2A	25.9294		B2	6h ROOT AlCl3 (100uM) 5xcDNA	PP2A	29.2287
	B3	6h LEAF AlCl3 (100uM) 5xcDNA	PP2A	26.5382		B3	6h ROOT AlCl3 (100uM) 5xcDNA	PP2A	29.4963
	C1	12h LEAF AlCl3 (100uM) 5xcDNA	PP2A	27.4308		C1	12h ROOT AlCl3 (100uM) 5xcDNA	PP2A	28.1675
	C2	12h LEAF AlCl3 (100uM) 5xcDNA	PP2A	27.6376		C2	12h ROOT AlCl3 (100uM) 5xcDNA	PP2A	28.0877
	C3	12h LEAF AlCl3 (100uM) 5xcDNA	PP2A	27.8696		C3	12h ROOT AlCl3 (100uM) 5xcDNA	PP2A	28.6162
	D1	24h LEAF AlCl3 (100uM) 5xcDNA	PP2A	26.3757		D1	24h ROOT AlCl3 (100uM) 5xcDNA	PP2A	27.9154
	D2	24h LEAF AlCl3 (100uM) 5xcDNA	PP2A	27.0028		D2	24h ROOT AlCl3 (100uM) 5xcDNA	PP2A	27.8845
	D3	24h LEAF AlCl3 (100uM) 5xcDNA	PP2A	26.6314		D3	24h ROOT AlCl3 (100uM) 5xcDNA	PP2A	27.9199
	E1	2h LEAF AlCl3 (100uM) 5xcDNA	RP	24.6488		E1	2h ROOT AlCl3 (100uM) 5xcDNA	RP	27.4081
	E2	2h LEAF AlCl3 (100uM) 5xcDNA	RP	24.7085		E2	2h ROOT AlCl3 (100uM) 5xcDNA	RP	27.9232
	E3	2h LEAF AlCl3 (100uM) 5xcDNA	RP	24.1775		E3	2h ROOT AlCl3 (100uM) 5xcDNA	RP	27.2632
	F1	6h LEAF AlCl3 (100uM) 5xcDNA	RP	22.6001		F1	6h ROOT AlCl3 (100uM) 5xcDNA	RP	25.4892
	F2	6h LEAF AlCl3 (100uM) 5xcDNA	RP	22.6016		F2	6h ROOT AlCl3 (100uM) 5xcDNA	RP	25.5696
	F3	6h LEAF AlCl3 (100uM) 5xcDNA	RP	22.9321		F3	6h ROOT AlCl3 (100uM) 5xcDNA	RP	25.2748
	G1	12h LEAF AlCl3 (100uM) 5xcDNA	RP	24.4384		G1	12h ROOT AlCl3 (100uM) 5xcDNA	RP	24.5013
	G2	12h LEAF AlCl3 (100uM) 5xcDNA	RP	24.4197		G2	12h ROOT AlCl3 (100uM) 5xcDNA	RP	24.4134
	G3	12h LEAF AlCl3 (100uM) 5xcDNA	RP	24.4672		G3	12h ROOT AlCl3 (100uM) 5xcDNA	RP	24.3698
	H1	24h LEAF AlCl3 (100uM) 5xcDNA	RP	23.7803		H1	24h ROOT AlCl3 (100uM) 5xcDNA	RP	24.7518
	H2	24h LEAF AlCl3 (100uM) 5xcDNA	RP	23.7332		H2	24h ROOT AlCl3 (100uM) 5xcDNA	RP	24.6806
	H3	24h LEAF AlCl3 (100uM) 5xcDNA	RP	23.9424		H3	24h ROOT AlCl3 (100uM) 5xcDNA	RP	24.5423
	A4	2h LEAF AlCl3 (100uM) 5xcDNA	SAND	27.4627		A4	2h ROOT AlCl3 (100uM) 5xcDNA	SAND	31.6114
	A5	2h LEAF AlCl3 (100uM) 5xcDNA	SAND	27.4234		A5	2h ROOT AlCl3 (100uM) 5xcDNA	SAND	31.8916
	A6	2h LEAF AlCl3 (100uM) 5xcDNA	SAND	27.6943		A6	2h ROOT AlCl3 (100uM) 5xcDNA	SAND	31.9502
	B4	6h LEAF AlCl3 (100uM) 5xcDNA	SAND	26.8376		B4	6h ROOT AlCl3 (100uM) 5xcDNA	SAND	28.6643
	B5	6h LEAF AlCl3 (100uM) 5xcDNA	SAND	26.587		B5	6h ROOT AlCl3 (100uM) 5xcDNA	SAND	28.7694
	B6	6h LEAF AlCl3 (100uM) 5xcDNA	SAND	26.9367		B6	6h ROOT AlCl3 (100uM) 5xcDNA	SAND	28.0496
	C4	12h LEAF AlCl3 (100uM) 5xcDNA	SAND	27.3176		C4	12h ROOT AlCl3 (100uM) 5xcDNA	SAND	27.9361
	C5	12h LEAF AlCl3 (100uM) 5xcDNA	SAND	27.6073		C5	12h ROOT AlCl3 (100uM) 5xcDNA	SAND	27.9727
	C6	12h LEAF AlCl3 (100uM) 5xcDNA	SAND	27.579		C6	12h ROOT AlCl3 (100uM) 5xcDNA	SAND	27.8854
	D4	24h LEAF AlCl3 (100uM) 5xcDNA	SAND	26.7687		D4	24h ROOT AlCl3 (100uM) 5xcDNA	SAND	27.1091
	D5	24h LEAF AlCl3 (100uM) 5xcDNA	SAND	26.8577		D5	24h ROOT AlCl3 (100uM) 5xcDNA	SAND	27.5415
	D6	24h LEAF AlCl3 (100uM) 5xcDNA	SAND	26.5342		D6	24h ROOT AlCl3 (100uM) 5xcDNA	SAND	27.0037
	E4	2h LEAF AlCl3 (100uM) 5xcDNA	TBP	27.9387		E4	2h ROOT AlCl3 (100uM) 5xcDNA	TBP	31.6917
	E5	2h LEAF AlCl3 (100uM) 5xcDNA	TBP	28.9795		E5	2h ROOT AlCl3 (100uM) 5xcDNA	TBP	31.5396
	E6	2h LEAF AlCl3 (100uM) 5xcDNA	TBP	28.8734		E6	2h ROOT AlCl3 (100uM) 5xcDNA	TBP	32.3593
	F4	6h LEAF AlCl3 (100uM) 5xcDNA	TBP	26.9599		F4	6h ROOT AlCl3 (100uM) 5xcDNA	TBP	29.1322
	F5	6h LEAF AlCl3 (100uM) 5xcDNA	TBP	26.8917		F5	6h ROOT AlCl3 (100uM) 5xcDNA	TBP	29.1934
	F6	6h LEAF AlCl3 (100uM) 5xcDNA	TBP	26.5229		F6	6h ROOT AlCl3 (100uM) 5xcDNA	TBP	29.6592
	G4	12h LEAF AlCl3 (100uM) 5xcDNA	TBP	28.736		G4	12h ROOT AlCl3 (100uM) 5xcDNA	TBP	28.482
	G5	12h LEAF AlCl3 (100uM) 5xcDNA	TBP	28.7244		G5	12h ROOT AlCl3 (100uM) 5xcDNA	TBP	28.5143
	G6	12h LEAF AlCl3 (100uM) 5xcDNA	TBP	28.3022		G6	12h ROOT AlCl3 (100uM) 5xcDNA	TBP	28.5548
	H4	24h LEAF AlCl3 (100uM) 5xcDNA	TBP	27.9451		H4	24h ROOT AlCl3 (100uM) 5xcDNA	TBP	28.5378
	H5	24h LEAF AlCl3 (100uM) 5xcDNA	TBP	28.3982		H5	24h ROOT AlCl3 (100uM) 5xcDNA	TBP	27.9331
	H6	24h LEAF AlCl3 (100uM) 5xcDNA	TBP	28.2058		H6	24h ROOT AlCl3 (100uM) 5xcDNA	TBP	28.1642
	A7	2h LEAF AlCl3 (100uM) 5xcDNA	TUB	27.0263		A7	2h ROOT AlCl3 (100uM) 5xcDNA	TUB	32.6344
	A8	2h LEAF AlCl3 (100uM) 5xcDNA	TUB	27.8758		A8	2h ROOT AlCl3 (100uM) 5xcDNA	TUB	32.5391
	A9	2h LEAF AlCl3 (100uM) 5xcDNA	TUB	27.5088		A9	2h ROOT AlCl3 (100uM) 5xcDNA	TUB	32.4648
	B7	6h LEAF AlCl3 (100uM) 5xcDNA	TUB	26.7322		B7	6h ROOT AlCl3 (100uM) 5xcDNA	TUB	28.5367
	B8	6h LEAF AlCl3 (100uM) 5xcDNA	TUB	26.7505		B8	6h ROOT AlCl3 (100uM) 5xcDNA	TUB	29.3009
	B9	6h LEAF AlCl3 (100uM) 5xcDNA	TUB	26.5661		B9	6h ROOT AlCl3 (100uM) 5xcDNA	TUB	28.7176
	C7	12h LEAF AlCl3 (100uM) 5xcDNA	TUB	27.1488		C7	12h ROOT AlCl3 (100uM) 5xcDNA	TUB	27.9362
	C8	12h LEAF AlCl3 (100uM) 5xcDNA	TUB	27.421		C8	12h ROOT AlCl3 (100uM) 5xcDNA	TUB	28.274
	C9	12h LEAF AlCl3 (100uM) 5xcDNA	TUB	27.9373		C9	12h ROOT AlCl3 (100uM) 5xcDNA	TUB	28.9378
	D7	24h LEAF AlCl3 (100uM) 5xcDNA	TUB	26.8561		D7	24h ROOT AlCl3 (100uM) 5xcDNA	TUB	27.4624
	D8	24h LEAF AlCl3 (100uM) 5xcDNA	TUB	26.5502		D8	24h ROOT AlCl3 (100uM) 5xcDNA	TUB	27.2667
	D9	24h LEAF AlCl3 (100uM) 5xcDNA	TUB	26.6725		D9	24h ROOT AlCl3 (100uM) 5xcDNA	TUB	27.6252
	E7	2h LEAF AlCl3 (100uM) 5xcDNA	UBCE	24.9455		E7	2h ROOT AlCl3 (100uM) 5xcDNA	UBCE	25.7821
	E8	2h LEAF AlCl3 (100uM) 5xcDNA	UBCE	24.3073		E8	2h ROOT AlCl3 (100uM) 5xcDNA	UBCE	25.1719
	E9	2h LEAF AlCl3 (100uM) 5xcDNA	UBCE	24.5785		E9	2h ROOT AlCl3 (100uM) 5xcDNA	UBCE	25.2714
	F7	6h LEAF AlCl3 (100uM) 5xcDNA	UBCE	22.7132		F7	6h ROOT AlCl3 (100uM) 5xcDNA	UBCE	24.8993
	F8	6h LEAF AlCl3 (100uM) 5xcDNA	UBCE	22.0977		F8	6h ROOT AlCl3 (100uM) 5xcDNA	UBCE	24.528
	F9	6h LEAF AlCl3 (100uM) 5xcDNA	UBCE	22.4453		F9	6h ROOT AlCl3 (100uM) 5xcDNA	UBCE	24.6425
	G7	12h LEAF AlCl3 (100uM) 5xcDNA	UBCE	24.8765		G7	12h ROOT AlCl3 (100uM) 5xcDNA	UBCE	23.9854
	G8	12h LEAF AlCl3 (100uM) 5xcDNA	UBCE	24.6629		G8	12h ROOT AlCl3 (100uM) 5xcDNA	UBCE	23.9662
	G9	12h LEAF AlCl3 (100uM) 5xcDNA	UBCE	24.6884		G9	12h ROOT AlCl3 (100uM) 5xcDNA	UBCE	23.5653
	H7	24h LEAF AlCl3 (100uM) 5xcDNA	UBCE	24.6466		H7	24h ROOT AlCl3 (100uM) 5xcDNA	UBCE	24.0203
	H8	24h LEAF AlCl3 (100uM) 5xcDNA	UBCE	24.147		H8	24h ROOT AlCl3 (100uM) 5xcDNA	UBCE	23.9451
	H9	24h LEAF AlCl3 (100uM) 5xcDNA	UBCE	24.0712		H9	24h ROOT AlCl3 (100uM) 5xcDNA	UBCE	23.6269
