# Supplementary material for: Selection of reference genes for RT‐qPCR normalization in blueberry (Vaccinium corymbosum × angustifolium) under various abiotic stresses
Source: FEBS Open Bio. 2020 Jun 23;10(8):1418–35. doi: 10.1002/2211-5463.12903 (PMC7396441; doi:10.1002/2211-5463.12903)
Supplement: Supplementary file 14 — Data S4. (A) The Ct values of VcMATE1 in different tissues of blueberry (three replicates). (B) The Ct values of VcMATE1 of blueberry under different abiotic stresses (three replicates). [file FEB4-10-1418-s014.xls]

## Sheet: Sheet1
(A) The Ct values of VcMATE1 in different tissues of blueberry (3 replicates).
Root	Stem	Leaf	Flower	Blue fruit	Seed	Flower bud	Leaf bud	Green fruit	Pink fruit	Exocarp	Sarcocarp
22.9942	27.7572	27.5089	26.8452	22.3246	21.8578	22.8754	26.894	21.9342	21.3071	24.3501	23.4022
22.9902	28.2386	27.5342	27.0978	22.2171	21.6458	22.7024	25.5769	22.1939	21.2645	24.5826	23.3341
22.5977	28.1801	27.4627	26.8507	22.0603	22.1919	22.6853	26.6254	22.4073	21.8439	24.3616	23.9358
(B) The Ct values of VcMATE1 of blueberry under different abiotic stresses (3 replicates).
Leaf						Root
NaCl	0 h	2 h	6 h	12 h	24 h	NaCl	0 h	2 h	6 h	12 h	24 h
	27.5089	26.8583	27.4997	26.1778	25.9176		22.9942	26.879	26.5775	27.4203	27.6348
	27.5342	26.6599	27.197	26.2363	25.9672		22.9902	27.1673	26.598	27.3282	27.4547
	27.4627	26.9526	27.4105	26.1758	26.1289		22.5977	26.9541	26.9156	27.5193	27.3547
NaHCO3	0 h	2 h	6 h	12 h	24 h	NaHCO3	0 h	2 h	6 h	12 h	24 h
	27.5089	27.0912	28.6388	27.3192	25.6204		22.9942	25.4849	24.34	25.5479	26.6768
	27.5342	27.0022	28.5774	27.2931	25.5949		22.9902	25.3356	25.7043	25.7868	26.5696
	27.4627	27.0442	28.8833	27.3251	25.5648		22.5977	25.5462	25.5303	25.8225	26.7268
NaCl+NaHCO3	0 h	2 h	6 h	12 h	24 h	NaCl+NaHCO3	0 h	2 h	6 h	12 h	24 h
	27.5089	27.8428	27.2346	27.3847	24.9779		22.9942	26.0892	27.0074	24.8324	27.0631
	27.5342	27.6409	27.5393	27.8327	24.9454		22.9902	26.2195	27.2074	24.7919	26.6853
	27.4627	27.7153	27.5107	27.3641	24.934		22.5977	26.1413	27.0853	25.5008	26.9458
PEG	0 h	2 h	6 h	12 h	24 h	PEG	0 h	2 h	6 h	12 h	24 h
	27.5089	25.8266	27.0795	25.6776	23.9671		22.9942	26.7379	26.5729	25.9887	25.5734
	27.5342	25.788	27.1891	25.6503	23.9434		22.9902	26.6484	26.0789	26.2653	25.8556
	27.4627	25.8634	27.0123	25.7329	24.1655		22.5977	26.8254	26.682	26.2199	25.7446
AlCl3	0 h	2 h	6 h	12 h	24 h	AlCl3	0 h	2 h	6 h	12 h	24 h
	27.5089	27.4893	26.3988	27.1724	25.8074		22.9942	31.0664	27.6624	26.0615	25.458
	27.5342	27.5866	26.2286	27.6389	25.7258		22.9902	30.3571	27.7892	25.9886	25.4398
	27.4627	27.6847	26.4095	27.8727	25.8067		22.5977	30.7522	27.8794	26.0285	25.4
